# Supplementary material for: Attenuation of A(H7N9) influenza virus infection in mice exposed to cigarette smoke
Source: Npj Viruses. 2024 Mar 25;2:16. doi: 10.1038/s44298-024-00026-4 (PMC11721123; doi:10.1038/s44298-024-00026-4)
Supplement: Supplementary file 2 — Table S1 [file 44298_2024_26_MOESM2_ESM.xlsx]

## Sheet: Table S1
Table S1. Gene ontology analysis of genes differentially expressed when considering interactions between smoking and infection status.
Category	ID	Title (or Source)	Verbose ID	green_logP	yellow_logP	blue_logP	brown_logP	turquoise_logP	green_GeneSet	yellow_GeneSet	blue_GeneSet	brown_GeneSet	turquoise_GeneSet
Pathway	83051	Cytokine-cytokine receptor interaction	Pathway_83051_Cytokine-cytokine receptor interaction	10	0	10	0	0	CCL13,CCL2,CCL4,CCL7,CXCL10,CXCL2,CXCL6,CXCL9		CCL3L1,CCR5,CSF2RB,CXCL1,CXCR1,IL12B,IL1R2,INHBA,TNF,TNFRSF9
Pathway	83054	Cell cycle	Pathway_83054_Cell cycle	0	3.10563	0	0	0		CCNA2,CCNB2,CCNE1,CDK1,PLK1
Pathway	83055	p53 signaling pathway	Pathway_83055_p53 signaling pathway	0	3.17736	0	0	0		CCNB2,CCNE1,CDK1,RRM2
Pathway	83073	Complement and coagulation cascades	Pathway_83073_Complement and coagulation cascades	0	0	4.88093	0	0			C1QA,C1QB,C1QC,C3AR1,F10
Pathway	83076	Toll-like receptor signaling pathway	Pathway_83076_Toll-like receptor signaling pathway	4.71132	2.46416	2.90094	0	0	CCL4,CXCL10,CXCL9,IRF7	CD14,CD86,IRF5,TLR7	CCL3L1,CTSK,IL12B,TNF
Pathway	83122	Systemic lupus erythematosus	Pathway_83122_Systemic lupus erythematosus	0	0	3.44338	0	0			C1QA,C1QB,C1QC,FCGR2A,TNF
Pathway	99051	Chemokine signaling pathway	Pathway_99051_Chemokine signaling pathway	10	0	0	0	0	CCL13,CCL2,CCL4,CCL7,CXCL10,CXCL2,CXCL6,CXCL9
Pathway	101144	Prion diseases	Pathway_101144_Prion diseases	0	0	3.26624	0	0			C1QA,C1QB,C1QC
Pathway	105739	Cell Cycle Checkpoints	Pathway_105739_Cell Cycle Checkpoints	0	3.10563	0	0	0		CCNB2,CCNE1,CDK1,MCM10,UBE2C
Pathway	105750	G2/M Checkpoints	Pathway_105750_G2/M Checkpoints	0	2.63829	0	0	0		CCNB2,CDK1,MCM10
Pathway	105753	G2/M DNA replication checkpoint	Pathway_105753_G2/M DNA replication checkpoint	0	3.47389	0	0	0		CCNB2,CDK1
Pathway	105765	Cell Cycle, Mitotic	Pathway_105765_Cell Cycle, Mitotic	0	10	0	0	0		AURKA,BIRC5,CCNA2,CCNB2,CCNE1,CDCA5,CDCA8,CDK1,CENPE,CENPH,CENPK,KIF20A,KIF23,MCM10,PLK1,RRM2,SGOL1,SKA1,SPC25,TOP2A,UBE2C
Pathway	105769	G1/S Transition	Pathway_105769_G1/S Transition	0	3.30711	0	0	0		CCNA2,CCNE1,CDK1,MCM10,RRM2
Pathway	105776	G1/S-Specific Transcription	Pathway_105776_G1/S-Specific Transcription	0	3.82956	0	0	0		CCNE1,CDK1,RRM2
Pathway	105778	E2F mediated regulation of DNA replication	Pathway_105778_E2F mediated regulation of DNA replication	0	2.99335	0	0	0		CCNE1,CDK1,RRM2
Pathway	105801	G2/M Transition	Pathway_105801_G2/M Transition	0	3.20346	0	0	0		AURKA,CCNA2,CCNB2,CDK1,PLK1
Pathway	105802	Cyclin A/B1 associated events during G2/M transition	Pathway_105802_Cyclin A/B1 associated events during G2/M transition	0	5.13622	0	0	0		CCNA2,CCNB2,CDK1,PLK1
Pathway	105803	Phosphorylation of proteins involved in the G2/M transition by Cyclin A:Cdc2 complexes	Pathway_105803_Phosphorylation of proteins involved in the G2/M transition by Cyclin A:Cdc2 complexes	0	3.99347	0	0	0		CCNA2,CDK1
Pathway	105804	Cyclin B2 mediated events	Pathway_105804_Cyclin B2 mediated events	0	3.47389	0	0	0		CCNB2,CDK1
Pathway	105806	Polo-like kinase mediated events	Pathway_105806_Polo-like kinase mediated events	0	2.36009	0	0	0		CCNB2,PLK1
Pathway	105812	M Phase	Pathway_105812_M Phase	0	10	0	0	0		BIRC5,CCNB2,CDCA5,CDCA8,CDK1,CENPE,CENPH,CENPK,KIF20A,KIF23,PLK1,SGOL1,SKA1,SPC25,UBE2C
Pathway	105813	Mitotic Prophase	Pathway_105813_Mitotic Prophase	0	2.24327	0	0	0		CCNB2,CDK1,PLK1
Pathway	105814	Golgi Cisternae Pericentriolar Stack Reorganization	Pathway_105814_Golgi Cisternae Pericentriolar Stack Reorganization	0	4.17286	0	0	0		CCNB2,CDK1,PLK1
Pathway	105815	Mitotic Prometaphase	Pathway_105815_Mitotic Prometaphase	0	10	0	0	0		BIRC5,CCNB2,CDCA5,CDCA8,CDK1,CENPE,CENPH,CENPK,PLK1,SGOL1,SKA1,SPC25
Pathway	105818	Mitotic Anaphase	Pathway_105818_Mitotic Anaphase	0	10	0	0	0		BIRC5,CDCA5,CDCA8,CENPE,CENPH,CENPK,PLK1,SGOL1,SKA1,SPC25,UBE2C
Pathway	105819	Mitotic Telophase/Cytokinesis	Pathway_105819_Mitotic Telophase/Cytokinesis	0	4.17286	0	0	0		KIF20A,KIF23,PLK1
Pathway	105825	APC/C-mediated degradation of cell cycle proteins	Pathway_105825_APC/C-mediated degradation of cell cycle proteins	0	3.84204	0	0	0		AURKA,CCNA2,CDK1,PLK1,UBE2C
Pathway	105826	Regulation of APC/C activators between G1/S and early anaphase	Pathway_105826_Regulation of APC/C activators between G1/S and early anaphase	0	2.89182	0	0	0		CCNA2,CDK1,PLK1,UBE2C
Pathway	105827	Phosphorylation of Emi1	Pathway_105827_Phosphorylation of Emi1	0	3.29945	0	0	0		CDK1,PLK1
Pathway	105830	Phosphorylation of the APC/C	Pathway_105830_Phosphorylation of the APC/C	0	3.68798	0	0	0		CDK1,PLK1,UBE2C
Pathway	106028	Hemostasis	Pathway_106028_Hemostasis	0	3.26182	0	0	4.76671		CD84,CENPE,FCER1G,ITGAX,KIF20A,KIF22,KIF23,PTGIR,RACGAP1,VAV1			AMICA1,APBB1IP,DOCK10,DOK2,F7,ITGAM,KIFC1,PIK3R5,PIK3R6,PLAUR,PLEK,PRKCB,PSAP,RACGAP1,SELPLG,SIRPA,SLC7A5,WDR1
Pathway	106232	Gamma-carboxylation, transport, and amino-terminal cleavage of proteins	Pathway_106232_Gamma-carboxylation, transport, and amino-terminal cleavage of proteins	0	0	2.97815	0	0			F10,PROZ
Pathway	106233	Gamma-carboxylation of protein precursors	Pathway_106233_Gamma-carboxylation of protein precursors	0	0	3.15973	0	0			F10,PROZ
Pathway	106234	Transport of gamma-carboxylated protein precursors from the endoplasmic reticulum to the Golgi apparatus	Pathway_106234_Transport of gamma-carboxylated protein precursors from the endoplasmic reticulum to the Golgi apparatus	0	0	3.26763	0	0			F10,PROZ
Pathway	106235	Removal of aminoterminal propeptides from gamma-carboxylated proteins	Pathway_106235_Removal of aminoterminal propeptides from gamma-carboxylated proteins	0	0	3.15973	0	0			F10,PROZ
Pathway	106356	Signaling by GPCR	Pathway_106356_Signaling by GPCR	4.96606	0	0	0	0	CCL2,CCL4,CCL7,CXCL10,CXCL2,CXCL6,CXCL9,RGS1,SAA1
Pathway	106357	Class A/1 (Rhodopsin-like receptors)	Pathway_106357_Class A/1 (Rhodopsin-like receptors)	10	0	5.04074	0	0	CCL2,CCL4,CCL7,CXCL10,CXCL2,CXCL6,CXCL9,SAA1		ADORA3,C3AR1,CCL3L1,CCR5,CXCL1,CXCR1,DARC,HCAR2,NPY
Pathway	106358	Peptide ligand-binding receptors	Pathway_106358_Peptide ligand-binding receptors	10	0	4.72387	0	0	CCL2,CCL4,CCL7,CXCL10,CXCL2,CXCL6,CXCL9,SAA1		C3AR1,CCL3L1,CCR5,CXCL1,CXCR1,DARC,NPY
Pathway	106359	Chemokine receptors bind chemokines	Pathway_106359_Chemokine receptors bind chemokines	10	0	3.96102	0	0	CCL2,CCL4,CCL7,CXCL10,CXCL2,CXCL6,CXCL9		CCL3L1,CCR5,CXCL1,CXCR1
Pathway	106391	Toll Like Receptor 3 (TLR3) Cascade	Pathway_106391_Toll Like Receptor 3 (TLR3) Cascade	1.9965	0	0	0	0	IRF7,SAA1
Pathway	106396	Toll Like Receptor 7/8 (TLR7/8) Cascade	Pathway_106396_Toll Like Receptor 7/8 (TLR7/8) Cascade	2.107	0	0	0	0	IRF7,SAA1
Pathway	106397	Toll Like Receptor 9 (TLR9) Cascade	Pathway_106397_Toll Like Receptor 9 (TLR9) Cascade	2.06844	0	0	0	0	IRF7,SAA1
Pathway	106401	MyD88-independent cascade	Pathway_106401_MyD88-independent cascade	1.9965	0	0	0	0	IRF7,SAA1
Pathway	106405	Complement cascade	Pathway_106405_Complement cascade	0	0	2.66054	0	0			C1QA,C1QB,C1QC
Pathway	106406	Initial triggering of complement	Pathway_106406_Initial triggering of complement	0	0	3.13063	0	0			C1QA,C1QB,C1QC
Pathway	106407	Creation of C4 and C2 activators	Pathway_106407_Creation of C4 and C2 activators	0	0	3.34022	0	0			C1QA,C1QB,C1QC
Pathway	106409	Classical antibody-mediated complement activation	Pathway_106409_Classical antibody-mediated complement activation	0	0	3.59368	0	0			C1QA,C1QB,C1QC
Pathway	106410	Alternative complement activation	Pathway_106410_Alternative complement activation	2.19882	0	0	0	0	CFB
Pathway	106412	Activation of C3 and C5	Pathway_106412_Activation of C3 and C5	2.10223	0	0	0	0	CFB
Pathway	117292	RIG-I-like receptor signaling pathway	Pathway_117292_RIG-I-like receptor signaling pathway	3.7705	0	0	0	0	CXCL10,IRF7,ISG15
Pathway	119304	Progesterone-mediated oocyte maturation	Pathway_119304_Progesterone-mediated oocyte maturation	0	2.79533	0	0	0		CCNA2,CCNB2,CDK1,PLK1
Pathway	119548	GPCR downstream signaling	Pathway_119548_GPCR downstream signaling	2.58017	0	0	0	0	CXCL10,CXCL2,CXCL6,CXCL9,RGS1,SAA1
Pathway	119550	G alpha (i) signalling events	Pathway_119550_G alpha (i) signalling events	5.9464	0	4.08464	0	0	CXCL10,CXCL2,CXCL6,CXCL9,RGS1,SAA1		ADORA3,C3AR1,CCR5,CXCL1,CXCR1,HCAR2,NPY
Pathway	119555	CD28 dependent Vav1 pathway	Pathway_119555_CD28 dependent Vav1 pathway	0	2.66587	0	0	0		CD86,VAV1
Pathway	122191	NOD-like receptor signaling pathway	Pathway_122191_NOD-like receptor signaling pathway	2.44533	0	0	0	0	CCL2,CXCL2
Pathway	125137	Cytosolic DNA-sensing pathway	Pathway_125137_Cytosolic DNA-sensing pathway	3.90692	0	0	0	0	CCL4,CXCL10,IRF7
Pathway	126909	Oocyte meiosis	Pathway_126909_Oocyte meiosis	0	4.36742	0	0	0		AURKA,CCNB2,CCNE1,CDK1,PLK1,SGOL1
Pathway	137916	Regulation of retinoblastoma protein	Pathway_137916_Regulation of retinoblastoma protein	0	2.36737	0	0	0		CCNA2,CCNE1,CSF2
Pathway	137925	Aurora A signaling	Pathway_137925_Aurora A signaling	0	3.11216	0	0	0		AURKA,BIRC5,TPX2
Pathway	137929	IL27-mediated signaling events	Pathway_137929_IL27-mediated signaling events	0	0	2.2252	0	0			IL12B,TNF
Pathway	137934	E2F transcription factor network	Pathway_137934_E2F transcription factor network	0	4.18186	0	0	0		CCNA2,CCNE1,CDK1,RRM2,TK1
Pathway	137935	FOXM1 transcription factor network	Pathway_137935_FOXM1 transcription factor network	0	4.11778	0	0	0		BIRC5,CCNB2,CDK1,PLK1
Pathway	138000	IL23-mediated signaling events	Pathway_138000_IL23-mediated signaling events	2.8168	0	3.23088	0	0	CCL2,CXCL9		CXCL1,IL12B,TNF
Pathway	138007	PLK1 signaling events	Pathway_138007_PLK1 signaling events	0	10	0	0	0		AURKA,CDK1,CENPE,KIF20A,PLK1,SGOL1,TPX2
Pathway	138011	CXCR3-mediated signaling events	Pathway_138011_CXCR3-mediated signaling events	2.8901	0	0	0	0	CXCL10,CXCL9
Pathway	138080	Aurora B signaling	Pathway_138080_Aurora B signaling	0	10	0	0	0		AURKA,BIRC5,CDCA8,KIF20A,KIF23,RACGAP1,SGOL1
Pathway	144181	Leishmaniasis	Pathway_144181_Leishmaniasis	0	0	2.32735	0	0			FCGR2A,IL12B,TNF
Pathway	147809	Chagas disease (American trypanosomiasis)	Pathway_147809_Chagas disease (American trypanosomiasis)	0	0	5.19747	0	0			C1QA,C1QB,C1QC,CCL3L1,IL12B,TNF
Pathway	153910	Phagosome	Pathway_153910_Phagosome	0	0	3.17442	0	0			CLEC7A,CTSS,FCGR2A,FCGR2B,MSR1
Pathway	160140	Signaling by Interleukins	Pathway_160140_Signaling by Interleukins	0	2.3243	0	0	0		CDK1,CSF2,CSF2RB,VAV1
Pathway	160941	Mitotic G1-G1/S phases	Pathway_160941_Mitotic G1-G1/S phases	0	3.80235	0	0	0		CCNA2,CCNE1,CDK1,MCM10,RRM2,TOP2A
Pathway	160942	Mitotic G2-G2/M phases	Pathway_160942_Mitotic G2-G2/M phases	0	3.17024	0	0	0		AURKA,CCNA2,CCNB2,CDK1,PLK1
Pathway	160944	Regulation of mitotic cell cycle	Pathway_160944_Regulation of mitotic cell cycle	0	3.84204	0	0	0		AURKA,CCNA2,CDK1,PLK1,UBE2C
Pathway	161020	GPCR ligand binding	Pathway_161020_GPCR ligand binding	10	0	3.8752	0	0	CCL2,CCL4,CCL7,CXCL10,CXCL2,CXCL6,CXCL9,SAA1		ADORA3,C3AR1,CCL3L1,CCR5,CXCL1,CXCR1,DARC,HCAR2,NPY
Pathway	161021	Formyl peptide receptors bind formyl peptides and many other ligands	Pathway_161021_Formyl peptide receptors bind formyl peptides and many other ligands	1.89909	0	0	0	0	SAA1
Pathway	167324	Amoebiasis	Pathway_167324_Amoebiasis	0	0	2.85602	0	0			CXCL1,IL12B,IL1R2,TNF
Pathway	172846	Staphylococcus aureus infection	Pathway_172846_Staphylococcus aureus infection	2.41592	0	10	0	0	CFB,FCGR1A		C1QA,C1QB,C1QC,C3AR1,FCGR2A,FCGR2B
Pathway	173973	Hepatitis C	Pathway_173973_Hepatitis C	1.73563	0	0	0	0	IRF7,OAS1
Pathway	187081	MyD88 dependent cascade initiated on endosome	Pathway_187081_MyD88 dependent cascade initiated on endosome	2.107	0	0	0	0	IRF7,SAA1
Pathway	187094	Interleukin-3, 5 and GM-CSF signaling	Pathway_187094_Interleukin-3, 5 and GM-CSF signaling	0	2.53213	0	0	0		CSF2,CSF2RB,VAV1
Pathway	187097	RIG-I/MDA5 mediated induction of IFN-alpha/beta pathways	Pathway_187097_RIG-I/MDA5 mediated induction of IFN-alpha/beta pathways	3.59841	0	0	0	0	IRF7,ISG15,SAA1
Pathway	187103	Interferon Signaling	Pathway_187103_Interferon Signaling	3.86937	0	0	0	0	FCGR1A,IRF7,ISG15,OAS1
Pathway	187104	Interferon alpha/beta signaling	Pathway_187104_Interferon alpha/beta signaling	3.84662	0	0	0	0	IRF7,ISG15,OAS1
Pathway	187106	Interferon gamma signaling	Pathway_187106_Interferon gamma signaling	3.75218	0	0	0	0	FCGR1A,IRF7,OAS1
Pathway	187196	Factors involved in megakaryocyte development and platelet production	Pathway_187196_Factors involved in megakaryocyte development and platelet production	0	2.88302	0	0	0		CENPE,KIF20A,KIF22,KIF23,RACGAP1
Pathway	187197	Kinesins	Pathway_187197_Kinesins	0	10	0	0	0		CENPE,KIF20A,KIF22,KIF23,RACGAP1
Pathway	193147	Osteoclast differentiation	Pathway_193147_Osteoclast differentiation	0	0	3.53267	0	0			CTSK,FCGR2A,FCGR2B,TNF,TREM2
Pathway	198765	GPCRs, Other	Pathway_198765_GPCRs, Other	0	0	3.02796	0	0			ADORA3,CCR5,CXCR1,DARC
Pathway	198788	DNA damage response	Pathway_198788_DNA damage response	0	3.20179	0	0	0		CCNB2,CCNE1,CDK1,RAD51
Pathway	198794	Cytokines and Inflammatory Response	Pathway_198794_Cytokines and Inflammatory Response	0	0	3.59368	0	0			CXCL1,IL12B,TNF
Pathway	198811	Cell cycle	Pathway_198811_Cell cycle	0	5.68902	0	0	0		CCNA2,CCNB2,CCNE1,CDK1,MCM10,MPEG1,PLK1
Pathway	198823	Complement Activation, Classical Pathway	Pathway_198823_Complement Activation, Classical Pathway	0	0	4.2615	0	0			C1QA,C1QB,C1QC
Pathway	198825	Selenium Pathway	Pathway_198825_Selenium Pathway	2.07791	0	0	0	0	CCL2,SAA1
Pathway	198855	Toll-like receptor signaling pathway	Pathway_198855_Toll-like receptor signaling pathway	4.76066	2.50908	0	0	0	CCL4,CXCL10,CXCL9,IRF7	CD14,CD86,IRF5,TLR7
Pathway	198876	Nucleotide Metabolism	Pathway_198876_Nucleotide Metabolism	0	2.21979	0	0	0		MTHFD2,RRM2
Pathway	198880	Complement and Coagulation Cascades	Pathway_198880_Complement and Coagulation Cascades	0	0	5.49214	0	0			C1QA,C1QB,C1QC,C3AR1,F10
Pathway	198897	Peptide GPCRs	Pathway_198897_Peptide GPCRs	0	0	3.53647	0	0			C3AR1,CCR5,CXCR1,DARC
Pathway	198918	Type II interferon signaling (IFNG)	Pathway_198918_Type II interferon signaling (IFNG)	10	0	0	0	0	CXCL10,CXCL9,ISG15,OAS1
Pathway	200309	Rheumatoid arthritis	Pathway_200309_Rheumatoid arthritis	2.03166	0	3.1133	0	0	CCL2,CXCL6		CCL3L1,CTSK,CXCL1,TNF
Pathway	205110	Interleukin-2 signaling	Pathway_205110_Interleukin-2 signaling	0	2.6953	0	0	0		CDK1,CSF2,CSF2RB
Pathway	213306	Measles	Pathway_213306_Measles	1.7295	0	0	0	0	IRF7,OAS1
Pathway	213780	Tuberculosis	Pathway_213780_Tuberculosis	0	0	3.82571	0	0			CLEC7A,CTSS,FCGR2A,FCGR2B,IL12B,TNF
Pathway	217173	Influenza A	Pathway_217173_Influenza A	3.82185	0	0	0	0	CCL2,CXCL10,IRF7,OAS1
Pathway	218111	Pertussis	Pathway_218111_Pertussis	0	0	4.70333	0	0			C1QA,C1QB,C1QC,IL12B,TNF
Pathway	366160	Adaptive Immune System	Pathway_366160_Adaptive Immune System	0	4.09555	0	0	0		CD86,CENPE,CYBB,KIF20A,KIF22,KIF23,LILRB3,NCF4,NFKBIE,PDCD1LG2,RACGAP1,UBE2C,VAV1
Pathway	366171	Cytokine Signaling in Immune system	Pathway_366171_Cytokine Signaling in Immune system	3.01407	0	0	0	0	FCGR1A,IRF7,ISG15,OAS1
Pathway	375172	Salmonella infection	Pathway_375172_Salmonella infection	2.09719	0	0	0	0	CCL4,CXCL2
Pathway	377873	Herpes simplex infection	Pathway_377873_Herpes simplex infection	2.52171	0	0	0	0	CCL2,IRF7,OAS1
Pathway	469200	Legionellosis	Pathway_469200_Legionellosis	0	0	2.72692	0	0			CXCL1,IL12B,TNF
Pathway	477123	Cross-presentation of particulate exogenous antigens (phagosomes)	Pathway_477123_Cross-presentation of particulate exogenous antigens (phagosomes)	0	3.15497	0	0	0		CYBB,NCF4
Pathway	477139	G0 and Early G1	Pathway_477139_G0 and Early G1	0	4.76572	0	0	0		CCNA2,CCNE1,CDK1,TOP2A
Pathway	530733	Cell Cycle	Pathway_530733_Cell Cycle	0	10	0	0	0		AURKA,BIRC5,CCNA2,CCNB2,CCNE1,CDCA5,CDCA8,CDK1,CENPE,CENPH,CENPK,HIST1H2AD,KIF20A,KIF23,MCM10,PLK1,RRM2,SGOL1,SKA1,SPC25,TOP2A,UBE2C
Pathway	576253	Trafficking and processing of endosomal TLR	Pathway_576253_Trafficking and processing of endosomal TLR	0	0	2.64553	0	0			CTSK,CTSS
Pathway	576255	Cytosolic sensors of pathogen-associated DNA	Pathway_576255_Cytosolic sensors of pathogen-associated DNA	2.29525	0	0	0	0	IRF7,SAA1
Pathway	634527	NF-kappa B signaling pathway	Pathway_634527_NF-kappa B signaling pathway	3.43323	0	0	0	0	CCL13,CCL4,CXCL2
Pathway	645290	MHC class II antigen presentation	Pathway_645290_MHC class II antigen presentation	0	3.47494	0	0	0		CENPE,KIF20A,KIF22,KIF23,RACGAP1
Pathway	711360	Integrated Pancreatic Cancer Pathway	Pathway_711360_Integrated Pancreatic Cancer Pathway	0	2.25691	0	0	0		CCNA2,CCNE1,PLK1,RAD51,TOP2A
Pathway	730315	Resolution of Sister Chromatid Cohesion	Pathway_730315_Resolution of Sister Chromatid Cohesion	0	10	0	0	0		BIRC5,CCNB2,CDCA5,CDCA8,CDK1,CENPE,CENPH,CENPK,PLK1,SGOL1,SKA1,SPC25
Pathway	730316	Condensation of Prometaphase Chromosomes	Pathway_730316_Condensation of Prometaphase Chromosomes	0	2.66587	0	0	0		CCNB2,CDK1
Pathway	730317	Mitotic Metaphase and Anaphase	Pathway_730317_Mitotic Metaphase and Anaphase	0	10	0	0	0		BIRC5,CDCA5,CDCA8,CENPE,CENPH,CENPK,PLK1,SGOL1,SKA1,SPC25,UBE2C
Pathway	730318	Separation of Sister Chromatids	Pathway_730318_Separation of Sister Chromatids	0	10	0	0	0		BIRC5,CDCA5,CDCA8,CENPE,CENPH,CENPK,PLK1,SGOL1,SKA1,SPC25,UBE2C
Pathway	739007	Spinal Cord Injury	Pathway_739007_Spinal Cord Injury	3.15765	0	3.84826	0	0	CCL2,CXCL10,CXCL2		AIF1,C1QB,CXCL1,FCGR2A,TNF
Pathway	760635	Gastric cancer network 1	Pathway_760635_Gastric cancer network 1	0	3.9897	0	0	0		AURKA,TOP2A,TPX2,UBE2C
Pathway	760637	Gastric cancer network 2	Pathway_760637_Gastric cancer network 2	0	2.99335	0	0	0		FANCI,TOP2A,UBE2C
Pathway	771569	Regulation of PLK1 Activity at G2/M Transition	Pathway_771569_Regulation of PLK1 Activity at G2/M Transition	0	2.85244	0	0	0		AURKA,CCNB2,CDK1,PLK1
Pathway	771570	Nuclear Envelope Breakdown	Pathway_771570_Nuclear Envelope Breakdown	0	2.6953	0	0	0		CCNB2,CDK1,PLK1
Pathway	771571	Activation of NIMA Kinases NEK9, NEK6, NEK7	Pathway_771571_Activation of NIMA Kinases NEK9, NEK6, NEK7	0	5.17712	0	0	0		CCNB2,CDK1,PLK1
Pathway	812256	TNF signaling pathway	Pathway_812256_TNF signaling pathway	3.19175	0	0	0	0	CCL2,CXCL10,CXCL2
Pathway	833815	Scavenging by Class B Receptors	Pathway_833815_Scavenging by Class B Receptors	2.10223	0	0	0	0	SAA1
Pathway	833822	DEx/H-box helicases activate type I IFN and inflammatory cytokines production	Pathway_833822_DEx/H-box helicases activate type I IFN and inflammatory cytokines production	3.73847	0	0	0	0	IRF7,SAA1
Pathway	920955	Regulation of toll-like receptor signaling pathway	Pathway_920955_Regulation of toll-like receptor signaling pathway	4.77743	2.52439	0	0	0	CCL4,CXCL10,CXCL9,IRF7	CD14,CD86,IRF5,TLR7
Pathway	920977	RB in Cancer	Pathway_920977_RB in Cancer	0	4.94938	0	0	0		CCNA2,CCNB2,CCNE1,CDK1,RRM2,TOP2A
Domain	G3DSA:1.10.1410.20	2-5-oligoAdlate_synth_1_dom2/C	Domain_G3DSA:1.10.1410.20_2-5-oligoAdlate_synth_1_dom2/C	2.37183	0	0	0	0	OAS1
Domain	G3DSA:1.10.268.10	Topo_IIA_A_a	Domain_G3DSA:1.10.268.10_Topo_IIA_A_a	0	1.99407	0	0	0		TOP2A
Domain	G3DSA:1.10.418.10	Calponin-homology	Domain_G3DSA:1.10.418.10_Calponin-homology	0	2.26545	0	0	0		ASPM,GAS2L3,VAV1
Domain	G3DSA:1.10.472.10	Cyclin_related	Domain_G3DSA:1.10.472.10_Cyclin_related	0	4.26339	0	0	0		CCNA2,CCNB2,CCNE1,CCNF
Domain	G3DSA:1.10.620.20	Ribncl_red_rel	Domain_G3DSA:1.10.620.20_Ribncl_red_rel	0	1.99407	0	0	0		RRM2
Domain	G3DSA:2.60.120.40	Tumour_necrosis_fac-like	Domain_G3DSA:2.60.120.40_Tumour_necrosis_fac-like	0	0	4.39835	0	0			C1QA,C1QB,C1QC,TNF
Domain	G3DSA:2.60.200.10	MH2_Dwarfin-type	Domain_G3DSA:2.60.200.10_MH2_Dwarfin-type	1.77238	0	0	0	0	IRF7
Domain	G3DSA:2.60.40.10	Ig-like_fold	Domain_G3DSA:2.60.40.10_Ig-like_fold	0	2.26674	4.50757	0	0		CD300C,CD83,CD84,CD86,CSF2RB,HAVCR2,LAIR1,PDCD1LG2,SLAMF9	CD200R1L,CD300LF,CSF2RB,FCGR2A,FCGR2B,IL12B,IL1R2,PIGR,SIGLEC1,SLAMF7,TREM2
Domain	G3DSA:2.60.40.1490	Anti-silence	Domain_G3DSA:2.60.40.1490_Anti-silence	0	1.99407	0	0	0		ASF1B
Domain	G3DSA:3.10.100.10	C-type_lectin-like	Domain_G3DSA:3.10.100.10_C-type_lectin-like	0	0	2.23506	0	0			CLEC4D,CLEC6A,CLEC7A
Domain	G3DSA:3.40.50.670	Topo_IIA_B/N_ab	Domain_G3DSA:3.40.50.670_Topo_IIA_B/N_ab	0	1.99407	0	0	0		TOP2A
Domain	G3DSA:3.40.850.10	kinesin_motor	Domain_G3DSA:3.40.850.10_kinesin_motor	0	4.22161	0	0	0		CENPE,KIF20A,KIF22,KIF23
Domain	G3DSA:3.90.199.10	Topo_IIA_A/C_ab	Domain_G3DSA:3.90.199.10_Topo_IIA_A/C_ab	0	1.99407	0	0	0		TOP2A
Domain	G3DSA:4.10.740.10	Coagulation_factor_Gla	Domain_G3DSA:4.10.740.10_Coagulation_factor_Gla	0	0	3.02912	0	0			F10,PROZ
Transcription Factor Binding Site	GGGNNTTTCC_V$NFKB_Q6_01	GGGNNTTTCC_V$NFKB_Q6_01	TFBS_GGGNNTTTCC_V$NFKB_Q6_01_GGGNNTTTCC_V$NFKB_Q6_01	0	0	0	0	5.06049					BATF,BCL3,DCLK1,MADCAM1,NFKB2,RELB,TNFRSF1B,TNIP1
GO: Biological Process	GO:0000003	reproduction	GeneOntologyBiologicalProcess_GO:0000003_reproduction	0	3.44924	0	0	0		ASF1B,ASPM,AURKA,CDK1,DUSP13,EXO1,INSL6,MKI67,PLK1,RACGAP1,RAD51,SGOL1,TK1,TOP2A,TRIP13,ZMYND15
GO: Biological Process	GO:0000018	regulation of DNA recombination	GeneOntologyBiologicalProcess_GO:0000018_regulation of DNA recombination	0	2.64584	0	0	0		FIGNL1,RAD51,RAD51AP1
GO: Biological Process	GO:0000070	mitotic sister chromatid segregation	GeneOntologyBiologicalProcess_GO:0000070_mitotic sister chromatid segregation	0	5.13013	0	0	0		CDCA5,CENPE,NUSAP1,PLK1,SPAG5
GO: Biological Process	GO:0000075	cell cycle checkpoint	GeneOntologyBiologicalProcess_GO:0000075_cell cycle checkpoint	0	5.53049	0	0	0		AURKA,BIRC5,CCNA2,CDK1,CENPE,PLK1,TICRR,TOP2A,UBE2C
GO: Biological Process	GO:0000079	regulation of cyclin-dependent protein serine/threonine kinase activity	GeneOntologyBiologicalProcess_GO:0000079_regulation of cyclin-dependent protein serine/threonine kinase activity	0	2.89233	0	0	0		CCNA2,CCNB2,CCNE1,PLK1
GO: Biological Process	GO:0000083	regulation of transcription involved in G1/S transition of mitotic cell cycle	GeneOntologyBiologicalProcess_GO:0000083_regulation of transcription involved in G1/S transition of mitotic cell cycle	0	3.58606	0	0	0		CCNE1,CDK1,RRM2
GO: Biological Process	GO:0000086	G2/M transition of mitotic cell cycle	GeneOntologyBiologicalProcess_GO:0000086_G2/M transition of mitotic cell cycle	0	3.99794	0	0	0		BIRC5,CCNA2,CCNB2,CDK1,PLK1,TICRR
GO: Biological Process	GO:0000089	mitotic metaphase	GeneOntologyBiologicalProcess_GO:0000089_mitotic metaphase	0	4.12817	0	0	0		CDCA8,CENPE
GO: Biological Process	GO:0000165	MAPK cascade	GeneOntologyBiologicalProcess_GO:0000165_MAPK cascade	0	0	0	0	4.06329					ADAM8,C3,CCL19,CD44,CHRNA7,CYR61,DOK2,FLT3,GADD45G,MAP4K1,MYC,PIK3R5,PIK3R6,PSAP,PTGER4,TNIP1
GO: Biological Process	GO:0000185	activation of MAPKKK activity	GeneOntologyBiologicalProcess_GO:0000185_activation of MAPKKK activity	0	0	0	0	2.6743					GADD45G,MAP4K1
GO: Biological Process	GO:0000226	microtubule cytoskeleton organization	GeneOntologyBiologicalProcess_GO:0000226_microtubule cytoskeleton organization	0	10	0	0	0		AUNIP,AURKA,BIRC5,CCNF,CDK1,CENPE,GAS2L3,KIF20A,KIF23,NUSAP1,PLK1,RACGAP1,SGOL1,SKA1,SPAG5,SPC25,TPX2,UBE2C
GO: Cellular Component	GO:0000228	nuclear chromosome	GeneOntologyCellularComponent_GO:0000228_nuclear chromosome	0	5.14697	0	0	0		BIRC5,CDCA5,CENPE,FIGNL1,HIST1H1B,PLK1,RAD51,SGOL1,TOP2A,UHRF1
GO: Biological Process	GO:0000278	mitotic cell cycle	GeneOntologyBiologicalProcess_GO:0000278_mitotic cell cycle	0	10	0	0	2.31359		ASPM,AURKA,BIRC5,CCNA2,CCNB2,CCNE1,CCNF,CDCA3,CDCA5,CDCA8,CDK1,CENPE,CENPH,CENPK,KIF20A,KIF22,KIF23,MCM10,NUSAP1,PLK1,RACGAP1,RRM2,SGOL1,SKA1,SPAG5,SPC25,TICRR,TOP2A,TPX2,UBE2C			ANAPC15,CCNA1,CDKN1A,CKS1B,E2F8,ERCC6L,GINS1,INCENP,KIFC1,MYBL2,MYC,NCAPD2,NCAPG2,NEK6,PIM1,RACGAP1
GO: Biological Process	GO:0000280	nuclear division	GeneOntologyBiologicalProcess_GO:0000280_nuclear division	0	10	0	0	2.72899		ASPM,AURKA,BIRC5,CCNA2,CCNB2,CCNF,CDCA3,CDCA5,CDCA8,CDK1,CENPE,CENPH,KIF22,KIF23,NUSAP1,PLK1,RACGAP1,SGOL1,SKA1,SPAG5,SPC25,TPX2,UBE2C			ANAPC15,CCNA1,ERCC6L,INCENP,KIFC1,MYBL2,NCAPD2,NCAPG2,NEK6,RACGAP1
GO: Cellular Component	GO:0000323	lytic vacuole	GeneOntologyCellularComponent_GO:0000323_lytic vacuole	0	0	0	0	5.72103					ADAM8,AKR1B10,CTSA,CTSB,CTSC,GUSB,HEXB,LITAF,MARCH1,MFSD12,NCF2,PQLC2,PSAP,RAMP3,TCIRG1,UNC93B1
GO: Biological Process	GO:0000724	double-strand break repair via homologous recombination	GeneOntologyBiologicalProcess_GO:0000724_double-strand break repair via homologous recombination	0	2.44815	0	0	0		FIGNL1,RAD51,RAD51AP1
GO: Biological Process	GO:0000725	recombinational repair	GeneOntologyBiologicalProcess_GO:0000725_recombinational repair	0	2.42817	0	0	0		FIGNL1,RAD51,RAD51AP1
GO: Biological Process	GO:0000741	karyogamy	GeneOntologyBiologicalProcess_GO:0000741_karyogamy	0	2.29955	0	0	0		CDK1
GO: Cellular Component	GO:0000775	chromosome, centromeric region	GeneOntologyCellularComponent_GO:0000775_chromosome, centromeric region	0	10	0	0	0		BIRC5,CDCA5,CDCA8,CENPE,CENPH,CENPK,KIF22,MKI67,PLK1,SGOL1,SKA1,SPAG5,SPC25
GO: Cellular Component	GO:0000776	kinetochore	GeneOntologyCellularComponent_GO:0000776_kinetochore	0	10	0	0	0		BIRC5,CENPE,CENPH,CENPK,KIF22,PLK1,SGOL1,SKA1,SPAG5,SPC25
GO: Cellular Component	GO:0000777	condensed chromosome kinetochore	GeneOntologyCellularComponent_GO:0000777_condensed chromosome kinetochore	0	10	0	0	0		BIRC5,CENPE,CENPH,CENPK,PLK1,SGOL1,SKA1,SPAG5,SPC25
GO: Cellular Component	GO:0000778	condensed nuclear chromosome kinetochore	GeneOntologyCellularComponent_GO:0000778_condensed nuclear chromosome kinetochore	0	3.27415	0	0	0		CENPE,PLK1
GO: Cellular Component	GO:0000779	condensed chromosome, centromeric region	GeneOntologyCellularComponent_GO:0000779_condensed chromosome, centromeric region	0	10	0	0	0		BIRC5,CENPE,CENPH,CENPK,PLK1,SGOL1,SKA1,SPAG5,SPC25
GO: Cellular Component	GO:0000780	condensed nuclear chromosome, centromeric region	GeneOntologyCellularComponent_GO:0000780_condensed nuclear chromosome, centromeric region	0	4.34715	0	0	0		CENPE,PLK1,SGOL1
GO: Cellular Component	GO:0000785	chromatin	GeneOntologyCellularComponent_GO:0000785_chromatin	0	2.14389	0	0	0		ASF1B,CDCA5,HIST1H1B,HIST1H2AD,KIF22,UHRF1
GO: Cellular Component	GO:0000793	condensed chromosome	GeneOntologyCellularComponent_GO:0000793_condensed chromosome	0	10	0	0	0		BIRC5,CDCA5,CENPE,CENPH,CENPK,MKI67,PLK1,RAD51,SGOL1,SKA1,SPAG5,SPC25,TOP2A
GO: Cellular Component	GO:0000794	condensed nuclear chromosome	GeneOntologyCellularComponent_GO:0000794_condensed nuclear chromosome	0	4.25751	0	0	0		CENPE,PLK1,RAD51,SGOL1,TOP2A
GO: Cellular Component	GO:0000795	synaptonemal complex	GeneOntologyCellularComponent_GO:0000795_synaptonemal complex	0	1.91115	0	0	0		RAD51,TOP2A
GO: Biological Process	GO:0000819	sister chromatid segregation	GeneOntologyBiologicalProcess_GO:0000819_sister chromatid segregation	0	10	0	0	0		CDCA5,CENPE,NUSAP1,PLK1,SPAG5,TOP2A
GO: Biological Process	GO:0000910	cytokinesis	GeneOntologyBiologicalProcess_GO:0000910_cytokinesis	0	4.61092	0	0	2.44026		BIRC5,KIF20A,KIF23,NUSAP1,PLK1,RACGAP1			ACTR3,E2F8,INCENP,NEK6,RACGAP1
GO: Biological Process	GO:0000912	assembly of actomyosin apparatus involved in cytokinesis	GeneOntologyBiologicalProcess_GO:0000912_assembly of actomyosin apparatus involved in cytokinesis	0	2.29955	0	0	0		RACGAP1
GO: Biological Process	GO:0000915	cytokinesis, actomyosin contractile ring assembly	GeneOntologyBiologicalProcess_GO:0000915_cytokinesis, actomyosin contractile ring assembly	0	2.29955	0	0	0		RACGAP1
GO: Cellular Component	GO:0000922	spindle pole	GeneOntologyCellularComponent_GO:0000922_spindle pole	0	10	0	0	0		ASPM,AUNIP,AURKA,CDCA8,PLK1,SGOL1,SPAG5,TPX2
GO: Cellular Component	GO:0000940	condensed chromosome outer kinetochore	GeneOntologyCellularComponent_GO:0000940_condensed chromosome outer kinetochore	0	4.56261	0	0	0		CENPE,PLK1,SKA1
GO: Cellular Component	GO:0000942	condensed nuclear chromosome outer kinetochore	GeneOntologyCellularComponent_GO:0000942_condensed nuclear chromosome outer kinetochore	0	1.81738	0	0	0		PLK1
GO: Biological Process	GO:0001525	angiogenesis	GeneOntologyBiologicalProcess_GO:0001525_angiogenesis	2.0887	0	0	0	4.17718	CCL13,CCL2,CXCL10				ADAM8,C3,CCL24,CHRNA7,CX3CR1,CYR61,E2F8,HMOX1,MMP19,NR4A1,NUS1,PIK3R6,PRKCB
GO: Biological Process	GO:0001556	oocyte maturation	GeneOntologyBiologicalProcess_GO:0001556_oocyte maturation	0	2.35065	0	0	0		AURKA,TRIP13
GO: Biological Process	GO:0001562	response to protozoan	GeneOntologyBiologicalProcess_GO:0001562_response to protozoan	0	0	2.55454	0	0			CLEC7A,IL12B
GO: Molecular Function	GO:0001567	cholesterol 25-hydroxylase activity	GeneOntologyMolecularFunction_GO:0001567_cholesterol 25-hydroxylase activity	2.98306	0	0	0	0	CH25H
GO: Biological Process	GO:0001568	blood vessel development	GeneOntologyBiologicalProcess_GO:0001568_blood vessel development	0	0	0	0	2.83247					ADAM8,C3,CCL24,CHRNA7,CX3CR1,CYR61,E2F8,HMOX1,MMP19,NR4A1,NUS1,PIK3R6,PRKCB
GO: Molecular Function	GO:0001637	G-protein coupled chemoattractant receptor activity	GeneOntologyMolecularFunction_GO:0001637_G-protein coupled chemoattractant receptor activity	0	0	3.95758	0	0			CCR5,CXCR1,DARC
GO: Molecular Function	GO:0001653	peptide receptor activity	GeneOntologyMolecularFunction_GO:0001653_peptide receptor activity	0	0	2.91429	0	0			C3AR1,CCR5,CXCR1,DARC
GO: Biological Process	GO:0001660	fever generation	GeneOntologyBiologicalProcess_GO:0001660_fever generation	0	0	3.01703	0	0			CCR5,TNF
GO: Molecular Function	GO:0001664	G-protein coupled receptor binding	GeneOntologyMolecularFunction_GO:0001664_G-protein coupled receptor binding	10	0	0	0	0	CCL13,CCL2,CCL4,CCL7,CXCL10,CXCL2,CXCL6,CXCL9,SAA1
GO: Molecular Function	GO:0001730	2'-5'-oligoadenylate synthetase activity	GeneOntologyMolecularFunction_GO:0001730_2'-5'-oligoadenylate synthetase activity	2.38164	0	0	0	0	OAS1
GO: Biological Process	GO:0001773	myeloid dendritic cell activation	GeneOntologyBiologicalProcess_GO:0001773_myeloid dendritic cell activation	0	0	0	0	4.18435					BATF,BATF3,LILRB3,RELB
GO: Biological Process	GO:0001775	cell activation	GeneOntologyBiologicalProcess_GO:0001775_cell activation	0	2.41758	3.65612	0	10		CD83,CD86,CSF2,EXO1,FCER1G,ITGAX,LILRB3,MAFB,PDCD1LG2,TLR7,VAV1	ADORA3,AIF1,BCL2A1,CLEC7A,FCGR2A,FCGR2B,IGF1,IL12B,INHBA,SLAMF7,TNF		ADAM8,APBB1IP,BATF,BATF3,BCL3,BTK,CCL19,CDKN1A,CHRNA7,CX3CR1,FLT3,GADD45G,HMOX1,IL33,ITGAM,LAT2,LGALS1,LILRB3,NCKAP1L,NFKB2,PIK3R5,PIK3R6,PLEK,PRKCB,PSAP,PTGER4,PTPN22,RELB,SELPLG,TNFRSF4,WDR1
GO: Biological Process	GO:0001776	leukocyte homeostasis	GeneOntologyBiologicalProcess_GO:0001776_leukocyte homeostasis	2.52618	0	0	0	3.18803	CCL13,CXCL6				CD44,FLT3,LILRB3,NCKAP1L,TNFRSF4
GO: Biological Process	GO:0001782	B cell homeostasis	GeneOntologyBiologicalProcess_GO:0001782_B cell homeostasis	0	0	0	0	2.71884					CD44,LILRB3,NCKAP1L
GO: Biological Process	GO:0001783	B cell apoptotic process	GeneOntologyBiologicalProcess_GO:0001783_B cell apoptotic process	0	0	0	0	2.97186					BTK,CD44,MYC
GO: Biological Process	GO:0001788	antibody-dependent cellular cytotoxicity	GeneOntologyBiologicalProcess_GO:0001788_antibody-dependent cellular cytotoxicity	2.67902	0	2.14541	0	0	FCGR1A		FCGR2A
GO: Biological Process	GO:0001794	type IIa hypersensitivity	GeneOntologyBiologicalProcess_GO:0001794_type IIa hypersensitivity	2.37842	0	0	0	0	FCGR1A
GO: Biological Process	GO:0001796	regulation of type IIa hypersensitivity	GeneOntologyBiologicalProcess_GO:0001796_regulation of type IIa hypersensitivity	2.37842	0	0	0	0	FCGR1A
GO: Biological Process	GO:0001798	positive regulation of type IIa hypersensitivity	GeneOntologyBiologicalProcess_GO:0001798_positive regulation of type IIa hypersensitivity	2.37842	0	0	0	0	FCGR1A
GO: Biological Process	GO:0001802	type III hypersensitivity	GeneOntologyBiologicalProcess_GO:0001802_type III hypersensitivity	2.50315	0	0	0	0	FCGR1A
GO: Biological Process	GO:0001803	regulation of type III hypersensitivity	GeneOntologyBiologicalProcess_GO:0001803_regulation of type III hypersensitivity	2.50315	0	0	0	0	FCGR1A
GO: Biological Process	GO:0001805	positive regulation of type III hypersensitivity	GeneOntologyBiologicalProcess_GO:0001805_positive regulation of type III hypersensitivity	2.50315	0	0	0	0	FCGR1A
GO: Biological Process	GO:0001810	regulation of type I hypersensitivity	GeneOntologyBiologicalProcess_GO:0001810_regulation of type I hypersensitivity	0	0	4.12192	0	0			FCGR2A,FCGR2B
GO: Biological Process	GO:0001811	negative regulation of type I hypersensitivity	GeneOntologyBiologicalProcess_GO:0001811_negative regulation of type I hypersensitivity	0	0	2.44568	0	0			FCGR2B
GO: Biological Process	GO:0001816	cytokine production	GeneOntologyBiologicalProcess_GO:0001816_cytokine production	10	2.80561	10	0	5.17944	CCL13,CCL2,CCL4,CXCL6,IRF7,ISG15,SAA1	ACP5,CD14,CD300C,CD83,CD86,CSF2,FCER1G,IRF5,TLR7	C3AR1,CCL3L1,CCR5,CLEC6A,CLEC7A,DARC,FCGR2A,FCGR2B,IL12B,INHBA,TNF,TNFRSF9		ADAM8,BATF,BCL3,BTK,C3,CCL19,CHRNA7,GADD45G,HMOX1,IL33,LITAF,LTA,NCKAP1L,NFKB2,NLRP1,PTGER4,TNFRSF4
GO: Biological Process	GO:0001817	regulation of cytokine production	GeneOntologyBiologicalProcess_GO:0001817_regulation of cytokine production	10	3.14327	10	0	4.55543	CCL13,CCL2,CCL4,CXCL6,IRF7,ISG15,SAA1	ACP5,CD14,CD300C,CD83,CD86,CSF2,FCER1G,IRF5,TLR7	C3AR1,CCL3L1,CCR5,CLEC6A,CLEC7A,DARC,FCGR2A,FCGR2B,IL12B,INHBA,TNF,TNFRSF9		ADAM8,BCL3,BTK,C3,CCL19,CHRNA7,HMOX1,IL33,LITAF,LTA,NCKAP1L,NFKB2,NLRP1,PTGER4,TNFRSF4
GO: Biological Process	GO:0001819	positive regulation of cytokine production	GeneOntologyBiologicalProcess_GO:0001819_positive regulation of cytokine production	2.57232	2.61444	3.38144	0	2.53072	CCL4,IRF7,SAA1	CD14,CD83,CSF2,FCER1G,IRF5,TLR7	C3AR1,CCL3L1,CCR5,CLEC7A,IL12B,TNF		ADAM8,BCL3,C3,CCL19,IL33,LTA,NFKB2,NLRP1
GO: Biological Process	GO:0001824	blastocyst development	GeneOntologyBiologicalProcess_GO:0001824_blastocyst development	0	0	0	0	2.33034					GINS1,GRN,NCAPG2,SPIC
GO: Molecular Function	GO:0001848	complement binding	GeneOntologyMolecularFunction_GO:0001848_complement binding	1.87168	0	0	0	0	CFB
GO: Molecular Function	GO:0001850	complement component C3a binding	GeneOntologyMolecularFunction_GO:0001850_complement component C3a binding	0	0	2.44227	0	0			C3AR1
GO: Molecular Function	GO:0001872	(1->3)-beta-D-glucan binding	GeneOntologyMolecularFunction_GO:0001872_(1->3)-beta-D-glucan binding	0	0	2.14201	0	0			CLEC7A
GO: Molecular Function	GO:0001873	polysaccharide receptor activity	GeneOntologyMolecularFunction_GO:0001873_polysaccharide receptor activity	0	0	2.44227	0	0			CLEC7A
GO: Molecular Function	GO:0001874	(1->3)-beta-D-glucan receptor activity	GeneOntologyMolecularFunction_GO:0001874_(1->3)-beta-D-glucan receptor activity	0	0	2.44227	0	0			CLEC7A
GO: Biological Process	GO:0001879	detection of yeast	GeneOntologyBiologicalProcess_GO:0001879_detection of yeast	0	0	2.44568	0	0			CLEC7A
GO: Cellular Component	GO:0001891	phagocytic cup	GeneOntologyCellularComponent_GO:0001891_phagocytic cup	0	0	2.95646	0	0			AIF1,TNF
GO: Biological Process	GO:0001906	cell killing	GeneOntologyBiologicalProcess_GO:0001906_cell killing	2.25792	0	3.2308	0	0	CXCL6,FCGR1A		CCR5,FCGR2A,IL12B,SLAMF7
GO: Biological Process	GO:0001909	leukocyte mediated cytotoxicity	GeneOntologyBiologicalProcess_GO:0001909_leukocyte mediated cytotoxicity	2.45296	0	2.45358	0	0	CXCL6,FCGR1A		FCGR2A,IL12B,SLAMF7
GO: Biological Process	GO:0001932	regulation of protein phosphorylation	GeneOntologyBiologicalProcess_GO:0001932_regulation of protein phosphorylation	0	0	0	0	2.78277					ADAM8,C3,CCL19,CCNA1,CD44,CDKN1A,CHRNA7,CKS1B,CYR61,FLT3,GADD45G,MAP4K1,NCKAP1L,NPM1,PIK3R5,PIK3R6,PIM1,TNFRSF4
GO: Biological Process	GO:0001934	positive regulation of protein phosphorylation	GeneOntologyBiologicalProcess_GO:0001934_positive regulation of protein phosphorylation	0	0	0	0	3.19442					ADAM8,C3,CCL19,CD44,CDKN1A,CHRNA7,CYR61,FLT3,GADD45G,MAP4K1,NCKAP1L,NPM1,PIK3R5,PIK3R6,PIM1
GO: Biological Process	GO:0001935	endothelial cell proliferation	GeneOntologyBiologicalProcess_GO:0001935_endothelial cell proliferation	2.34964	0	0	0	0	CCL13,CCL2
GO: Biological Process	GO:0001936	regulation of endothelial cell proliferation	GeneOntologyBiologicalProcess_GO:0001936_regulation of endothelial cell proliferation	2.48355	0	0	0	0	CCL13,CCL2
GO: Biological Process	GO:0001938	positive regulation of endothelial cell proliferation	GeneOntologyBiologicalProcess_GO:0001938_positive regulation of endothelial cell proliferation	2.76534	0	0	0	0	CCL13,CCL2
GO: Biological Process	GO:0001944	vasculature development	GeneOntologyBiologicalProcess_GO:0001944_vasculature development	0	0	0	0	2.65887					ADAM8,C3,CCL24,CHRNA7,CX3CR1,CYR61,E2F8,HMOX1,MMP19,NR4A1,NUS1,PIK3R6,PRKCB
GO: Biological Process	GO:0002036	regulation of L-glutamate transport	GeneOntologyBiologicalProcess_GO:0002036_regulation of L-glutamate transport	0	0	2.14541	0	0			TNF
GO: Biological Process	GO:0002037	negative regulation of L-glutamate transport	GeneOntologyBiologicalProcess_GO:0002037_negative regulation of L-glutamate transport	0	0	2.44568	0	0			TNF
GO: Cellular Component	GO:0002102	podosome	GeneOntologyCellularComponent_GO:0002102_podosome	0	0	0	0	4.8315					ACTR3,ADAM8,SH3PXD2B,WDR1
GO: Biological Process	GO:0002218	activation of innate immune response	GeneOntologyBiologicalProcess_GO:0002218_activation of innate immune response	0	0	0	0	2.92871					ADAM8,BTK,CTSB,ITGAM,NFKB2,TNIP1,UNC93B1
GO: Biological Process	GO:0002221	pattern recognition receptor signaling pathway	GeneOntologyBiologicalProcess_GO:0002221_pattern recognition receptor signaling pathway	0	0	0	0	2.3832					BTK,CTSB,ITGAM,NFKB2,TNIP1,UNC93B1
GO: Biological Process	GO:0002224	toll-like receptor signaling pathway	GeneOntologyBiologicalProcess_GO:0002224_toll-like receptor signaling pathway	0	2.22388	0	0	2.74134		CD14,CD86,CDK1,TLR7			BTK,CTSB,ITGAM,NFKB2,TNIP1,UNC93B1
GO: Biological Process	GO:0002237	response to molecule of bacterial origin	GeneOntologyBiologicalProcess_GO:0002237_response to molecule of bacterial origin	5.36652	2.83492	2.73428	0	0	CCL13,CCL2,CXCL10,CXCL2,CXCL6	ACP5,CD14,CSF2,IRF5,LY86,PTGIR	CCR5,FCGR2B,IL12B,LCN2,TNF
GO: Biological Process	GO:0002246	wound healing involved in inflammatory response	GeneOntologyBiologicalProcess_GO:0002246_wound healing involved in inflammatory response	0	0	0	0	2.94029					CD44,HMOX1
GO: Biological Process	GO:0002250	adaptive immune response	GeneOntologyBiologicalProcess_GO:0002250_adaptive immune response	0	0	10	0	10			C1QA,C1QB,C1QC,C3AR1,CTSS,FCGR2A,FCGR2B,IL12B,TNF		BATF,BCL3,BTK,C3,CCL19,CD44,CTSC,GADD45G,IL33,LILRB3,LTA,LY9,MUC4,NFKB2,RELB
GO: Biological Process	GO:0002252	immune effector process	GeneOntologyBiologicalProcess_GO:0002252_immune effector process	10	0	4.23598	0	10	CCL13,CCL2,CFB,CXCL10,CXCL6,CXCL9,FCGR1A,IRF7,ISG15,OAS1		ADORA3,C1QA,C1QB,C1QC,CLEC7A,FCGR2A,FCGR2B,IL12B,SLAMF7,TNF		ACTR3,BATF,BCL3,BTK,C3,CCL19,CFP,CTSC,CX3CR1,GADD45G,HMOX1,IL33,LAT2,LGALS1,LILRB3,LTA,LY9,MUC4,PTGER4,RELB,TNFRSF4,UNC93B1
GO: Biological Process	GO:0002253	activation of immune response	GeneOntologyBiologicalProcess_GO:0002253_activation of immune response	2.03974	2.27993	4.74076	0	5.26953	CFB,FCGR1A,IRF7	CD14,CD86,CDK1,FCER1G,LPXN,TLR7,VAV1	BCL2A1,C1QA,C1QB,C1QC,C3AR1,CLEC7A,CTSK,CTSS,FCGR2A		ACTR3,ADAM8,BTK,C3,CFP,CTSB,ITGAM,KCNN4,LAT2,NCKAP1L,NFKB2,PRKCB,PTPN22,TNIP1,UNC93B1
GO: Biological Process	GO:0002255	tissue kallikrein-kinin cascade	GeneOntologyBiologicalProcess_GO:0002255_tissue kallikrein-kinin cascade	0	2.29955	0	0	0		KLK3
GO: Biological Process	GO:0002260	lymphocyte homeostasis	GeneOntologyBiologicalProcess_GO:0002260_lymphocyte homeostasis	0	0	0	0	2.67649					CD44,LILRB3,NCKAP1L,TNFRSF4
GO: Biological Process	GO:0002262	myeloid cell homeostasis	GeneOntologyBiologicalProcess_GO:0002262_myeloid cell homeostasis	2.08788	0	0	0	0	CCL13,ISG15
GO: Biological Process	GO:0002263	cell activation involved in immune response	GeneOntologyBiologicalProcess_GO:0002263_cell activation involved in immune response	0	0	0	0	10					BATF,BCL3,BTK,CCL19,CX3CR1,GADD45G,HMOX1,LAT2,LGALS1,PTGER4,RELB
GO: Biological Process	GO:0002266	follicular dendritic cell activation	GeneOntologyBiologicalProcess_GO:0002266_follicular dendritic cell activation	0	0	0	0	4.10621					BCL3,NFKB2
GO: Biological Process	GO:0002268	follicular dendritic cell differentiation	GeneOntologyBiologicalProcess_GO:0002268_follicular dendritic cell differentiation	0	0	0	0	4.10621					BCL3,NFKB2
GO: Biological Process	GO:0002274	myeloid leukocyte activation	GeneOntologyBiologicalProcess_GO:0002274_myeloid leukocyte activation	0	2.21337	2.74044	0	5.22775		CSF2,FCER1G,LILRB3,TLR7	ADORA3,AIF1,FCGR2A,FCGR2B		BATF,BATF3,BTK,CX3CR1,HMOX1,IL33,LAT2,LILRB3,RELB
GO: Biological Process	GO:0002275	myeloid cell activation involved in immune response	GeneOntologyBiologicalProcess_GO:0002275_myeloid cell activation involved in immune response	0	0	0	0	2.87317					BTK,CX3CR1,HMOX1,LAT2
GO: Biological Process	GO:0002279	mast cell activation involved in immune response	GeneOntologyBiologicalProcess_GO:0002279_mast cell activation involved in immune response	0	0	0	0	2.58991					BTK,HMOX1,LAT2
GO: Biological Process	GO:0002285	lymphocyte activation involved in immune response	GeneOntologyBiologicalProcess_GO:0002285_lymphocyte activation involved in immune response	0	0	0	0	4.35195					BATF,BCL3,CCL19,GADD45G,LGALS1,PTGER4,RELB
GO: Biological Process	GO:0002286	T cell activation involved in immune response	GeneOntologyBiologicalProcess_GO:0002286_T cell activation involved in immune response	0	0	0	0	4.95383					BATF,BCL3,CCL19,GADD45G,PTGER4,RELB
GO: Biological Process	GO:0002287	alpha-beta T cell activation involved in immune response	GeneOntologyBiologicalProcess_GO:0002287_alpha-beta T cell activation involved in immune response	0	0	0	0	5.80987					BATF,BCL3,CCL19,GADD45G,PTGER4,RELB
GO: Biological Process	GO:0002292	T cell differentiation involved in immune response	GeneOntologyBiologicalProcess_GO:0002292_T cell differentiation involved in immune response	0	0	0	0	5.80987					BATF,BCL3,CCL19,GADD45G,PTGER4,RELB
GO: Biological Process	GO:0002293	alpha-beta T cell differentiation involved in immune response	GeneOntologyBiologicalProcess_GO:0002293_alpha-beta T cell differentiation involved in immune response	0	0	0	0	5.8754					BATF,BCL3,CCL19,GADD45G,PTGER4,RELB
GO: Biological Process	GO:0002294	CD4-positive, alpha-beta T cell differentiation involved in immune response	GeneOntologyBiologicalProcess_GO:0002294_CD4-positive, alpha-beta T cell differentiation involved in immune response	0	0	0	0	10					BATF,BCL3,CCL19,GADD45G,PTGER4,RELB
GO: Biological Process	GO:0002313	mature B cell differentiation involved in immune response	GeneOntologyBiologicalProcess_GO:0002313_mature B cell differentiation involved in immune response	0	0	0	0	2.56769					BCL3,LGALS1
GO: Biological Process	GO:0002335	mature B cell differentiation	GeneOntologyBiologicalProcess_GO:0002335_mature B cell differentiation	0	0	0	0	2.38869					BCL3,LGALS1
GO: Biological Process	GO:0002366	leukocyte activation involved in immune response	GeneOntologyBiologicalProcess_GO:0002366_leukocyte activation involved in immune response	0	0	0	0	10					BATF,BCL3,BTK,CCL19,CX3CR1,GADD45G,HMOX1,LAT2,LGALS1,PTGER4,RELB
GO: Biological Process	GO:0002407	dendritic cell chemotaxis	GeneOntologyBiologicalProcess_GO:0002407_dendritic cell chemotaxis	0	0	2.68215	0	0			CCR5,CXCR1
GO: Biological Process	GO:0002429	immune response-activating cell surface receptor signaling pathway	GeneOntologyBiologicalProcess_GO:0002429_immune response-activating cell surface receptor signaling pathway	0	0	0	0	2.39716					ACTR3,BTK,KCNN4,LAT2,NCKAP1L,PRKCB,PTPN22
GO: Biological Process	GO:0002434	immune complex clearance	GeneOntologyBiologicalProcess_GO:0002434_immune complex clearance	5.50628	0	0	0	0	CCL13,CCL2
GO: Biological Process	GO:0002436	immune complex clearance by monocytes and macrophages	GeneOntologyBiologicalProcess_GO:0002436_immune complex clearance by monocytes and macrophages	5.50628	0	0	0	0	CCL13,CCL2
GO: Biological Process	GO:0002437	inflammatory response to antigenic stimulus	GeneOntologyBiologicalProcess_GO:0002437_inflammatory response to antigenic stimulus	0	0	4.69813	0	0			FCGR2A,FCGR2B,IL12B,TNF
GO: Biological Process	GO:0002438	acute inflammatory response to antigenic stimulus	GeneOntologyBiologicalProcess_GO:0002438_acute inflammatory response to antigenic stimulus	0	0	2.68215	0	0			FCGR2A,FCGR2B
GO: Biological Process	GO:0002443	leukocyte mediated immunity	GeneOntologyBiologicalProcess_GO:0002443_leukocyte mediated immunity	2.55431	0	10	0	4.44827	CXCL6,FCGR1A,IRF7		ADORA3,C1QA,C1QB,C1QC,FCGR2A,FCGR2B,IL12B,SLAMF7,TNF		BATF,BCL3,BTK,C3,CTSC,HMOX1,LAT2,LILRB3,LTA,LY9,MUC4
GO: Biological Process	GO:0002444	myeloid leukocyte mediated immunity	GeneOntologyBiologicalProcess_GO:0002444_myeloid leukocyte mediated immunity	2.75088	0	0	0	2.70297	CXCL6,FCGR1A				BTK,C3,HMOX1,LAT2
GO: Biological Process	GO:0002445	type II hypersensitivity	GeneOntologyBiologicalProcess_GO:0002445_type II hypersensitivity	2.37842	0	0	0	0	FCGR1A
GO: Biological Process	GO:0002448	mast cell mediated immunity	GeneOntologyBiologicalProcess_GO:0002448_mast cell mediated immunity	0	0	0	0	2.58991					BTK,HMOX1,LAT2
GO: Biological Process	GO:0002449	lymphocyte mediated immunity	GeneOntologyBiologicalProcess_GO:0002449_lymphocyte mediated immunity	0	0	5.92474	0	3.79062			C1QA,C1QB,C1QC,FCGR2A,FCGR2B,IL12B,SLAMF7,TNF		BATF,BCL3,BTK,C3,CTSC,LILRB3,LTA,LY9,MUC4
GO: Biological Process	GO:0002455	humoral immune response mediated by circulating immunoglobulin	GeneOntologyBiologicalProcess_GO:0002455_humoral immune response mediated by circulating immunoglobulin	0	0	5.29152	0	0			C1QA,C1QB,C1QC,FCGR2B,TNF
GO: Biological Process	GO:0002460	adaptive immune response based on somatic recombination of immune receptors built from immunoglobulin superfamily domains	GeneOntologyBiologicalProcess_GO:0002460_adaptive immune response based on somatic recombination of immune receptors built from immunoglobulin superfamily domains	0	0	5.71128	0	10			C1QA,C1QB,C1QC,C3AR1,FCGR2A,FCGR2B,IL12B,TNF		BATF,BCL3,BTK,C3,CCL19,CTSC,GADD45G,IL33,LILRB3,LTA,LY9,MUC4,NFKB2,RELB
GO: Biological Process	GO:0002461	tolerance induction dependent upon immune response	GeneOntologyBiologicalProcess_GO:0002461_tolerance induction dependent upon immune response	0	0	2.14541	0	0			C3AR1
GO: Biological Process	GO:0002462	tolerance induction to nonself antigen	GeneOntologyBiologicalProcess_GO:0002462_tolerance induction to nonself antigen	0	0	2.44568	0	0			C3AR1
GO: Biological Process	GO:0002478	antigen processing and presentation of exogenous peptide antigen	GeneOntologyBiologicalProcess_GO:0002478_antigen processing and presentation of exogenous peptide antigen	0	4.61338	0	0	0		CENPE,CYBB,FCER1G,KIF22,KIF23,NCF4,RACGAP1
GO: Biological Process	GO:0002495	antigen processing and presentation of peptide antigen via MHC class II	GeneOntologyBiologicalProcess_GO:0002495_antigen processing and presentation of peptide antigen via MHC class II	0	3.89456	0	0	0		CENPE,FCER1G,KIF22,KIF23,RACGAP1
GO: Biological Process	GO:0002504	antigen processing and presentation of peptide or polysaccharide antigen via MHC class II	GeneOntologyBiologicalProcess_GO:0002504_antigen processing and presentation of peptide or polysaccharide antigen via MHC class II	0	3.87353	0	0	0		CENPE,FCER1G,KIF22,KIF23,RACGAP1
GO: Biological Process	GO:0002520	immune system development	GeneOntologyBiologicalProcess_GO:0002520_immune system development	0	0	2.45784	0	5.95641			BCL2A1,C1QC,C3AR1,CCL3L1,CD300LF,IL12B,INHBA,TNF		ADAM8,BATF,BATF3,BCL3,BTK,CCL19,FLT3,GADD45G,GPR68,ITGAM,LGALS1,LILRB3,LTA,MYC,NCKAP1L,NFKB2,PLEK,PTGER4,PTPN22,RELB,TACC3
GO: Biological Process	GO:0002521	leukocyte differentiation	GeneOntologyBiologicalProcess_GO:0002521_leukocyte differentiation	0	0	3.17171	0	10			BCL2A1,C1QC,CCL3L1,CD300LF,IL12B,INHBA,TNF		ADAM8,BATF,BATF3,BCL3,BTK,CCL19,FLT3,GADD45G,GPR68,ITGAM,LGALS1,LILRB3,MYC,NCKAP1L,PTGER4,PTPN22,RELB
GO: Biological Process	GO:0002524	hypersensitivity	GeneOntologyBiologicalProcess_GO:0002524_hypersensitivity	1.9406	0	3.16675	0	0	FCGR1A		FCGR2A,FCGR2B
GO: Biological Process	GO:0002526	acute inflammatory response	GeneOntologyBiologicalProcess_GO:0002526_acute inflammatory response	4.99445	0	3.92734	0	0	CFB,CXCL2,FCGR1A,SAA1		CCR5,FCGR2A,FCGR2B,SERPINA3,TNF
GO: Biological Process	GO:0002548	monocyte chemotaxis	GeneOntologyBiologicalProcess_GO:0002548_monocyte chemotaxis	3.35224	0	0	0	0	CCL2,CCL7
GO: Biological Process	GO:0002573	myeloid leukocyte differentiation	GeneOntologyBiologicalProcess_GO:0002573_myeloid leukocyte differentiation	0	0	4.43232	0	3.78267			C1QC,CCL3L1,CD300LF,IL12B,INHBA,TNF		ADAM8,BATF,BATF3,GPR68,ITGAM,LILRB3,MYC,RELB
GO: Biological Process	GO:0002638	negative regulation of immunoglobulin production	GeneOntologyBiologicalProcess_GO:0002638_negative regulation of immunoglobulin production	0	0	2.44568	0	0			FCGR2B
GO: Biological Process	GO:0002644	negative regulation of tolerance induction	GeneOntologyBiologicalProcess_GO:0002644_negative regulation of tolerance induction	0	2.29955	0	0	0		CD86
GO: Biological Process	GO:0002665	negative regulation of T cell tolerance induction	GeneOntologyBiologicalProcess_GO:0002665_negative regulation of T cell tolerance induction	0	2.29955	0	0	0		CD86
GO: Biological Process	GO:0002668	negative regulation of T cell anergy	GeneOntologyBiologicalProcess_GO:0002668_negative regulation of T cell anergy	0	2.29955	0	0	0		CD86
GO: Biological Process	GO:0002673	regulation of acute inflammatory response	GeneOntologyBiologicalProcess_GO:0002673_regulation of acute inflammatory response	2.63097	0	3.96253	0	2.48104	CFB,FCGR1A		CCR5,FCGR2A,FCGR2B,TNF		ADAM8,ALOX5AP,C3,CFP
GO: Biological Process	GO:0002675	positive regulation of acute inflammatory response	GeneOntologyBiologicalProcess_GO:0002675_positive regulation of acute inflammatory response	0	0	3.91786	0	2.76524			CCR5,FCGR2A,TNF		ADAM8,ALOX5AP,C3
GO: Biological Process	GO:0002682	regulation of immune system process	GeneOntologyBiologicalProcess_GO:0002682_regulation of immune system process	10	0	10	0	10	CCL13,CCL2,CCL4,CCL7,CFB,CXCL10,CXCL6,FCGR1A,IRF7,ISG15		ADORA3,AIF1,BCL2A1,C1QA,C1QB,C1QC,C3AR1,CCL3L1,CLEC7A,CTSK,CTSS,FCGR2A,FCGR2B,HCAR2,IGF1,IL12B,INHBA,SLAMF7,TNF		ACTR3,ADAM8,AMICA1,BTK,C3,CCL19,CCL24,CD44,CDKN1A,CFP,CTSB,F7,FLT3,GPR68,HMOX1,IL33,ITGAM,KCNN4,LAT2,LGALS1,LILRB3,LTA,MADCAM1,MUC4,MYC,NCKAP1L,NFKB2,NR4A1,PRKCB,PTGER4,PTPN22,TNFRSF4,TNIP1,UNC93B1
GO: Biological Process	GO:0002684	positive regulation of immune system process	GeneOntologyBiologicalProcess_GO:0002684_positive regulation of immune system process	10	0	10	0	10	CCL13,CCL2,CCL4,CCL7,CFB,CXCL10,FCGR1A,IRF7		ADORA3,AIF1,BCL2A1,C1QA,C1QB,C1QC,C3AR1,CLEC7A,CTSK,CTSS,FCGR2A,IGF1,IL12B,TNF		ACTR3,ADAM8,BTK,C3,CCL19,CCL24,CD44,CDKN1A,CFP,CTSB,F7,HMOX1,IL33,ITGAM,KCNN4,LAT2,LGALS1,LTA,MADCAM1,NCKAP1L,NFKB2,PRKCB,PTPN22,TNFRSF4,TNIP1,UNC93B1
GO: Biological Process	GO:0002685	regulation of leukocyte migration	GeneOntologyBiologicalProcess_GO:0002685_regulation of leukocyte migration	10	0	3.18557	0	10	CCL13,CCL2,CCL4,CCL7,CXCL10		ADORA3,AIF1,C3AR1,TNF		ADAM8,CCL19,CCL24,F7,HMOX1,IL33,MADCAM1,NCKAP1L,PTGER4
GO: Biological Process	GO:0002686	negative regulation of leukocyte migration	GeneOntologyBiologicalProcess_GO:0002686_negative regulation of leukocyte migration	0	0	0	0	3.22245					HMOX1,IL33,PTGER4
GO: Biological Process	GO:0002687	positive regulation of leukocyte migration	GeneOntologyBiologicalProcess_GO:0002687_positive regulation of leukocyte migration	10	0	3.65134	0	4.01918	CCL13,CCL2,CCL4,CCL7,CXCL10		ADORA3,AIF1,C3AR1,TNF		ADAM8,CCL19,CCL24,F7,MADCAM1,NCKAP1L
GO: Biological Process	GO:0002688	regulation of leukocyte chemotaxis	GeneOntologyBiologicalProcess_GO:0002688_regulation of leukocyte chemotaxis	10	0	0	0	0	CCL13,CCL2,CCL4,CCL7,CXCL10
GO: Biological Process	GO:0002689	negative regulation of leukocyte chemotaxis	GeneOntologyBiologicalProcess_GO:0002689_negative regulation of leukocyte chemotaxis	2.07825	0	0	0	0	CCL2
GO: Biological Process	GO:0002690	positive regulation of leukocyte chemotaxis	GeneOntologyBiologicalProcess_GO:0002690_positive regulation of leukocyte chemotaxis	10	0	0	0	0	CCL13,CCL2,CCL4,CCL7,CXCL10
GO: Biological Process	GO:0002691	regulation of cellular extravasation	GeneOntologyBiologicalProcess_GO:0002691_regulation of cellular extravasation	0	0	0	0	2.6743					ADAM8,PTGER4
GO: Biological Process	GO:0002694	regulation of leukocyte activation	GeneOntologyBiologicalProcess_GO:0002694_regulation of leukocyte activation	0	0	3.37983	0	3.21496			ADORA3,AIF1,FCGR2B,IGF1,IL12B,INHBA,SLAMF7		ADAM8,BTK,CCL19,CDKN1A,FLT3,HMOX1,IL33,LGALS1,NCKAP1L,PTPN22,TNFRSF4
GO: Biological Process	GO:0002696	positive regulation of leukocyte activation	GeneOntologyBiologicalProcess_GO:0002696_positive regulation of leukocyte activation	0	0	0	0	2.70418					ADAM8,BTK,CCL19,CDKN1A,IL33,LGALS1,NCKAP1L,TNFRSF4
GO: Biological Process	GO:0002697	regulation of immune effector process	GeneOntologyBiologicalProcess_GO:0002697_regulation of immune effector process	5.10689	0	2.50362	0	3.0756	CCL13,CCL2,CFB,CXCL6,FCGR1A		ADORA3,FCGR2A,FCGR2B,IL12B,TNF		BTK,C3,CCL19,CFP,HMOX1,IL33,LTA,MUC4,TNFRSF4
GO: Biological Process	GO:0002699	positive regulation of immune effector process	GeneOntologyBiologicalProcess_GO:0002699_positive regulation of immune effector process	3.50399	0	2.92728	0	0	CCL13,CCL2,FCGR1A		ADORA3,FCGR2A,IL12B,TNF
GO: Biological Process	GO:0002700	regulation of production of molecular mediator of immune response	GeneOntologyBiologicalProcess_GO:0002700_regulation of production of molecular mediator of immune response	0	0	0	0	2.29023					BTK,HMOX1,IL33,TNFRSF4
GO: Biological Process	GO:0002703	regulation of leukocyte mediated immunity	GeneOntologyBiologicalProcess_GO:0002703_regulation of leukocyte mediated immunity	2.08152	0	3.95811	0	0	CXCL6,FCGR1A		ADORA3,FCGR2A,FCGR2B,IL12B,TNF
GO: Biological Process	GO:0002705	positive regulation of leukocyte mediated immunity	GeneOntologyBiologicalProcess_GO:0002705_positive regulation of leukocyte mediated immunity	0	0	2.74795	0	0			FCGR2A,IL12B,TNF
GO: Biological Process	GO:0002706	regulation of lymphocyte mediated immunity	GeneOntologyBiologicalProcess_GO:0002706_regulation of lymphocyte mediated immunity	0	0	3.26173	0	0			FCGR2A,FCGR2B,IL12B,TNF
GO: Biological Process	GO:0002708	positive regulation of lymphocyte mediated immunity	GeneOntologyBiologicalProcess_GO:0002708_positive regulation of lymphocyte mediated immunity	0	0	2.78584	0	0			FCGR2A,IL12B,TNF
GO: Biological Process	GO:0002712	regulation of B cell mediated immunity	GeneOntologyBiologicalProcess_GO:0002712_regulation of B cell mediated immunity	0	0	3.3407	0	0			FCGR2A,FCGR2B,TNF
GO: Biological Process	GO:0002714	positive regulation of B cell mediated immunity	GeneOntologyBiologicalProcess_GO:0002714_positive regulation of B cell mediated immunity	1.77895	0	2.83295	0	0	FCGR1A		FCGR2A,TNF
GO: Biological Process	GO:0002752	cell surface pattern recognition receptor signaling pathway	GeneOntologyBiologicalProcess_GO:0002752_cell surface pattern recognition receptor signaling pathway	0	0	2.14541	0	0			CLEC7A
GO: Biological Process	GO:0002757	immune response-activating signal transduction	GeneOntologyBiologicalProcess_GO:0002757_immune response-activating signal transduction	0	2.59308	2.68888	0	4.5811		CD14,CD86,CDK1,FCER1G,LPXN,TLR7,VAV1	BCL2A1,C3AR1,CLEC7A,CTSK,CTSS,FCGR2A		ACTR3,ADAM8,BTK,CTSB,ITGAM,KCNN4,LAT2,NCKAP1L,NFKB2,PRKCB,PTPN22,TNIP1,UNC93B1
GO: Biological Process	GO:0002758	innate immune response-activating signal transduction	GeneOntologyBiologicalProcess_GO:0002758_innate immune response-activating signal transduction	0	0	0	0	3.02835					ADAM8,BTK,CTSB,ITGAM,NFKB2,TNIP1,UNC93B1
GO: Biological Process	GO:0002761	regulation of myeloid leukocyte differentiation	GeneOntologyBiologicalProcess_GO:0002761_regulation of myeloid leukocyte differentiation	0	0	4.43147	0	0			C1QC,CCL3L1,IL12B,INHBA,TNF
GO: Biological Process	GO:0002762	negative regulation of myeloid leukocyte differentiation	GeneOntologyBiologicalProcess_GO:0002762_negative regulation of myeloid leukocyte differentiation	0	0	0	0	2.30423					GPR68,LILRB3,MYC
GO: Biological Process	GO:0002763	positive regulation of myeloid leukocyte differentiation	GeneOntologyBiologicalProcess_GO:0002763_positive regulation of myeloid leukocyte differentiation	0	0	3.11726	0	0			CCL3L1,IL12B,TNF
GO: Biological Process	GO:0002764	immune response-regulating signaling pathway	GeneOntologyBiologicalProcess_GO:0002764_immune response-regulating signaling pathway	0	0	2.14154	0	4.61802			BCL2A1,C3AR1,CLEC7A,CTSK,CTSS,FCGR2A		ACTR3,ADAM8,BTK,CDKN1A,CTSB,ITGAM,KCNN4,LAT2,NCKAP1L,NFKB2,NR4A1,PRKCB,PTPN22,TNIP1,UNC93B1
GO: Biological Process	GO:0002768	immune response-regulating cell surface receptor signaling pathway	GeneOntologyBiologicalProcess_GO:0002768_immune response-regulating cell surface receptor signaling pathway	0	0	0	0	2.41048					ACTR3,BTK,CDKN1A,KCNN4,LAT2,NCKAP1L,NR4A1,PRKCB,PTPN22
GO: Biological Process	GO:0002819	regulation of adaptive immune response	GeneOntologyBiologicalProcess_GO:0002819_regulation of adaptive immune response	2.12714	0	2.97801	0	3.89815	FCGR1A,IRF7		FCGR2A,FCGR2B,IL12B,TNF		BTK,C3,CCL19,CD44,IL33,LTA,MUC4
GO: Biological Process	GO:0002821	positive regulation of adaptive immune response	GeneOntologyBiologicalProcess_GO:0002821_positive regulation of adaptive immune response	0	0	2.6757	0	0			FCGR2A,IL12B,TNF
GO: Biological Process	GO:0002822	regulation of adaptive immune response based on somatic recombination of immune receptors built from immunoglobulin superfamily domains	GeneOntologyBiologicalProcess_GO:0002822_regulation of adaptive immune response based on somatic recombination of immune receptors built from immunoglobulin superfamily domains	0	0	3.12732	0	3.26796			FCGR2A,FCGR2B,IL12B,TNF		BTK,C3,CCL19,IL33,LTA,MUC4
GO: Biological Process	GO:0002824	positive regulation of adaptive immune response based on somatic recombination of immune receptors built from immunoglobulin superfamily domains	GeneOntologyBiologicalProcess_GO:0002824_positive regulation of adaptive immune response based on somatic recombination of immune receptors built from immunoglobulin superfamily domains	0	0	2.78584	0	0			FCGR2A,IL12B,TNF
GO: Biological Process	GO:0002861	regulation of inflammatory response to antigenic stimulus	GeneOntologyBiologicalProcess_GO:0002861_regulation of inflammatory response to antigenic stimulus	0	0	5.82041	0	0			FCGR2A,FCGR2B,IL12B,TNF
GO: Biological Process	GO:0002862	negative regulation of inflammatory response to antigenic stimulus	GeneOntologyBiologicalProcess_GO:0002862_negative regulation of inflammatory response to antigenic stimulus	0	0	3.01703	0	0			FCGR2B,IL12B
GO: Biological Process	GO:0002863	positive regulation of inflammatory response to antigenic stimulus	GeneOntologyBiologicalProcess_GO:0002863_positive regulation of inflammatory response to antigenic stimulus	1.9406	0	3.16675	0	2.38869	FCGR1A		FCGR2A,TNF		C3,LTA
GO: Biological Process	GO:0002864	regulation of acute inflammatory response to antigenic stimulus	GeneOntologyBiologicalProcess_GO:0002864_regulation of acute inflammatory response to antigenic stimulus	1.86848	0	3.01703	0	0	FCGR1A		FCGR2A,FCGR2B
GO: Biological Process	GO:0002866	positive regulation of acute inflammatory response to antigenic stimulus	GeneOntologyBiologicalProcess_GO:0002866_positive regulation of acute inflammatory response to antigenic stimulus	2.07825	0	0	0	0	FCGR1A
GO: Biological Process	GO:0002876	positive regulation of chronic inflammatory response to antigenic stimulus	GeneOntologyBiologicalProcess_GO:0002876_positive regulation of chronic inflammatory response to antigenic stimulus	0	0	2.14541	0	0			TNF
GO: Biological Process	GO:0002883	regulation of hypersensitivity	GeneOntologyBiologicalProcess_GO:0002883_regulation of hypersensitivity	1.98177	0	3.2529	0	0	FCGR1A		FCGR2A,FCGR2B
GO: Biological Process	GO:0002885	positive regulation of hypersensitivity	GeneOntologyBiologicalProcess_GO:0002885_positive regulation of hypersensitivity	2.13603	0	0	0	0	FCGR1A
GO: Biological Process	GO:0002886	regulation of myeloid leukocyte mediated immunity	GeneOntologyBiologicalProcess_GO:0002886_regulation of myeloid leukocyte mediated immunity	3.41269	0	2.34667	0	0	CXCL6,FCGR1A		ADORA3,FCGR2A
GO: Biological Process	GO:0002888	positive regulation of myeloid leukocyte mediated immunity	GeneOntologyBiologicalProcess_GO:0002888_positive regulation of myeloid leukocyte mediated immunity	2.28173	0	0	0	0	FCGR1A
GO: Biological Process	GO:0002889	regulation of immunoglobulin mediated immune response	GeneOntologyBiologicalProcess_GO:0002889_regulation of immunoglobulin mediated immune response	0	0	3.37177	0	0			FCGR2A,FCGR2B,TNF
GO: Biological Process	GO:0002891	positive regulation of immunoglobulin mediated immune response	GeneOntologyBiologicalProcess_GO:0002891_positive regulation of immunoglobulin mediated immune response	1.77895	0	2.83295	0	0	FCGR1A		FCGR2A,TNF
GO: Biological Process	GO:0002892	regulation of type II hypersensitivity	GeneOntologyBiologicalProcess_GO:0002892_regulation of type II hypersensitivity	2.37842	0	0	0	0	FCGR1A
GO: Biological Process	GO:0002894	positive regulation of type II hypersensitivity	GeneOntologyBiologicalProcess_GO:0002894_positive regulation of type II hypersensitivity	2.37842	0	0	0	0	FCGR1A
GO: Biological Process	GO:0002902	regulation of B cell apoptotic process	GeneOntologyBiologicalProcess_GO:0002902_regulation of B cell apoptotic process	0	0	0	0	3.22245					BTK,CD44,MYC
GO: Biological Process	GO:0002912	negative regulation of lymphocyte anergy	GeneOntologyBiologicalProcess_GO:0002912_negative regulation of lymphocyte anergy	0	2.29955	0	0	0		CD86
GO: Biological Process	GO:0002923	regulation of humoral immune response mediated by circulating immunoglobulin	GeneOntologyBiologicalProcess_GO:0002923_regulation of humoral immune response mediated by circulating immunoglobulin	0	0	3.08858	0	0			FCGR2B,TNF
GO: Biological Process	GO:0002936	bradykinin biosynthetic process	GeneOntologyBiologicalProcess_GO:0002936_bradykinin biosynthetic process	0	2.29955	0	0	0		KLK3
GO: Molecular Function	GO:0003777	microtubule motor activity	GeneOntologyMolecularFunction_GO:0003777_microtubule motor activity	0	3.20783	0	0	0		CENPE,KIF20A,KIF22,KIF23
GO: Molecular Function	GO:0004435	phosphatidylinositol phospholipase C activity	GeneOntologyMolecularFunction_GO:0004435_phosphatidylinositol phospholipase C activity	0	0	2.30994	0	0			C3AR1,CCR5
GO: Molecular Function	GO:0004629	phospholipase C activity	GeneOntologyMolecularFunction_GO:0004629_phospholipase C activity	0	0	2.25303	0	0			C3AR1,CCR5
GO: Molecular Function	GO:0004772	sterol O-acyltransferase activity	GeneOntologyMolecularFunction_GO:0004772_sterol O-acyltransferase activity	0	0	2.14201	0	0			SOAT2
GO: Molecular Function	GO:0004876	complement component C3a receptor activity	GeneOntologyMolecularFunction_GO:0004876_complement component C3a receptor activity	0	0	2.44227	0	0			C3AR1
GO: Molecular Function	GO:0004888	transmembrane signaling receptor activity	GeneOntologyMolecularFunction_GO:0004888_transmembrane signaling receptor activity	0	0	2.81829	0	0			ADORA3,C3AR1,CCR5,CSF2RB,CXCR1,DARC,FCGR2A,HCAR2,IL12B,IL1R2,NPY,TREM2
GO: Molecular Function	GO:0004896	cytokine receptor activity	GeneOntologyMolecularFunction_GO:0004896_cytokine receptor activity	0	0	10	0	0			CCR5,CSF2RB,CXCR1,DARC,IL12B,IL1R2
GO: Molecular Function	GO:0004910	interleukin-1, Type II, blocking receptor activity	GeneOntologyMolecularFunction_GO:0004910_interleukin-1, Type II, blocking receptor activity	0	0	2.14201	0	0			IL1R2
GO: Molecular Function	GO:0004912	interleukin-3 receptor activity	GeneOntologyMolecularFunction_GO:0004912_interleukin-3 receptor activity	0	0	2.14201	0	0			CSF2RB
GO: Molecular Function	GO:0004914	interleukin-5 receptor activity	GeneOntologyMolecularFunction_GO:0004914_interleukin-5 receptor activity	0	0	2.14201	0	0			CSF2RB
GO: Molecular Function	GO:0004918	interleukin-8 receptor activity	GeneOntologyMolecularFunction_GO:0004918_interleukin-8 receptor activity	0	0	2.14201	0	0			CXCR1
GO: Molecular Function	GO:0004943	C3a anaphylatoxin receptor activity	GeneOntologyMolecularFunction_GO:0004943_C3a anaphylatoxin receptor activity	0	0	2.44227	0	0			C3AR1
GO: Molecular Function	GO:0004950	chemokine receptor activity	GeneOntologyMolecularFunction_GO:0004950_chemokine receptor activity	0	0	3.95758	0	0			CCR5,CXCR1,DARC
GO: Molecular Function	GO:0005031	tumor necrosis factor-activated receptor activity	GeneOntologyMolecularFunction_GO:0005031_tumor necrosis factor-activated receptor activity	0	0	0	0	3.86399					TNFRSF18,TNFRSF1B,TNFRSF4
GO: Molecular Function	GO:0005035	death receptor activity	GeneOntologyMolecularFunction_GO:0005035_death receptor activity	0	0	0	0	3.65091					TNFRSF18,TNFRSF1B,TNFRSF4
GO: Molecular Function	GO:0005102	receptor binding	GeneOntologyMolecularFunction_GO:0005102_receptor binding	5.5486	0	3.59263	0	0	CCL13,CCL2,CCL4,CCL7,CXCL10,CXCL2,CXCL6,CXCL9,SAA1		C1QC,CCL3L1,CLEC7A,CXCL1,GDF15,GDF3,GPNMB,IGF1,IL12B,INHBA,KCNJ10,NPY,PIGR,TNF
GO: Molecular Function	GO:0005125	cytokine activity	GeneOntologyMolecularFunction_GO:0005125_cytokine activity	10	0	4.92539	0	0	CCL13,CCL2,CCL4,CCL7,CXCL10,CXCL2,CXCL6,CXCL9		CCL3L1,CXCL1,GDF15,GDF3,IL12B,INHBA,TNF
GO: Molecular Function	GO:0005126	cytokine receptor binding	GeneOntologyMolecularFunction_GO:0005126_cytokine receptor binding	10	0	2.77384	0	0	CCL13,CCL2,CCL4,CCL7,CXCL10,CXCL2,CXCL6,CXCL9		C1QC,CCL3L1,CXCL1,IL12B,TNF
GO: Molecular Function	GO:0005164	tumor necrosis factor receptor binding	GeneOntologyMolecularFunction_GO:0005164_tumor necrosis factor receptor binding	0	0	2.28098	0	0			C1QC,TNF
GO: Molecular Function	GO:0005179	hormone activity	GeneOntologyMolecularFunction_GO:0005179_hormone activity	0	0	2.07921	0	0			IGF1,INHBA,NPY
GO: Molecular Function	GO:0005539	glycosaminoglycan binding	GeneOntologyMolecularFunction_GO:0005539_glycosaminoglycan binding	4.40176	0	0	0	0	CCL13,CCL2,CCL7,CXCL6
GO: Cellular Component	GO:0005578	proteinaceous extracellular matrix	GeneOntologyCellularComponent_GO:0005578_proteinaceous extracellular matrix	0	0	2.61449	0	0			C1QA,C1QB,C1QC,IGF1,LGALS3BP,MSR1
GO: Cellular Component	GO:0005581	collagen	GeneOntologyCellularComponent_GO:0005581_collagen	0	0	3.47146	0	0			C1QA,C1QB,C1QC,MSR1
GO: Cellular Component	GO:0005602	complement component C1 complex	GeneOntologyCellularComponent_GO:0005602_complement component C1 complex	0	0	4.90351	0	0			C1QA,C1QB
GO: Cellular Component	GO:0005615	extracellular space	GeneOntologyCellularComponent_GO:0005615_extracellular space	10	0	10	0	0	CCL13,CCL2,CCL4,CCL7,CFB,CXCL10,CXCL2,CXCL6,CXCL9,ISG15,SAA1		C1QA,C1QB,CCL3L1,CTSK,CXCL1,GDF15,GDF3,IGF1,IL12B,INHBA,LCN2,LGALS3BP,MSR1,NPY,SERPINA3,TNF,TNFRSF9
GO: Cellular Component	GO:0005654	nucleoplasm	GeneOntologyCellularComponent_GO:0005654_nucleoplasm	0	2.30456	0	0	0		CCNA2,CCNE1,CDCA5,CDK1,CENPH,CENPK,FANCI,KIF20A,KIF23,MCM10,PLK1,RAD51,RRM2,TOP2A,UBE2C
GO: Cellular Component	GO:0005694	chromosome	GeneOntologyCellularComponent_GO:0005694_chromosome	0	10	0	0	0		ASF1B,BIRC5,CDCA5,CDCA8,CENPE,CENPH,CENPK,FIGNL1,HIST1H1B,HIST1H2AD,KIF22,MKI67,NUSAP1,PLK1,RAD51,SGOL1,SKA1,SPAG5,SPC25,TOP2A,UHRF1
GO: Cellular Component	GO:0005764	lysosome	GeneOntologyCellularComponent_GO:0005764_lysosome	0	0	0	0	5.72103					ADAM8,AKR1B10,CTSA,CTSB,CTSC,GUSB,HEXB,LITAF,MARCH1,MFSD12,NCF2,PQLC2,PSAP,RAMP3,TCIRG1,UNC93B1
GO: Cellular Component	GO:0005767	secondary lysosome	GeneOntologyCellularComponent_GO:0005767_secondary lysosome	0	0	0	0	3.14018					ADAM8,NCF2
GO: Cellular Component	GO:0005768	endosome	GeneOntologyCellularComponent_GO:0005768_endosome	0	0	2.67746	0	0			CCR5,CD68,CTSK,CTSS,DARC,PIGR,STEAP4,TNF
GO: Cellular Component	GO:0005773	vacuole	GeneOntologyCellularComponent_GO:0005773_vacuole	0	0	0	0	5.11928					ADAM8,AKR1B10,CTSA,CTSB,CTSC,GUSB,HEXB,LITAF,MARCH1,MFSD12,NCF2,PQLC2,PSAP,RAMP3,TCIRG1,UNC93B1
GO: Cellular Component	GO:0005775	vacuolar lumen	GeneOntologyCellularComponent_GO:0005775_vacuolar lumen	0	0	0	0	3.24756					CTSA,CTSB,GUSB,HEXB,PSAP
GO: Cellular Component	GO:0005813	centrosome	GeneOntologyCellularComponent_GO:0005813_centrosome	0	5.87725	0	0	0		AUNIP,AURKA,BIRC5,CCNB2,CCNE1,CCNF,CKAP2L,KIF23,PLK1,SGOL1,SKA1,TOP2A
GO: Cellular Component	GO:0005814	centriole	GeneOntologyCellularComponent_GO:0005814_centriole	0	2.24238	0	0	0		BIRC5,CCNF,TOP2A
GO: Cellular Component	GO:0005815	microtubule organizing center	GeneOntologyCellularComponent_GO:0005815_microtubule organizing center	0	10	0	0	0		AUNIP,AURKA,BIRC5,CCNB2,CCNE1,CCNF,CDCA8,CDK1,CKAP2L,KIF23,PLK1,SGOL1,SKA1,TOP2A
GO: Cellular Component	GO:0005818	aster	GeneOntologyCellularComponent_GO:0005818_aster	0	1.99237	0	0	0		TPX2
GO: Cellular Component	GO:0005819	spindle	GeneOntologyCellularComponent_GO:0005819_spindle	0	10	0	0	0		ASPM,AUNIP,AURKA,BIRC5,CDCA8,CDK1,CENPE,KIF20A,KIF22,KIF23,NUSAP1,PLK1,RACGAP1,SGOL1,SKA1,SPAG5,TPX2
GO: Cellular Component	GO:0005871	kinesin complex	GeneOntologyCellularComponent_GO:0005871_kinesin complex	0	3.8455	0	0	0		CENPE,KIF20A,KIF22,KIF23
GO: Cellular Component	GO:0005874	microtubule	GeneOntologyCellularComponent_GO:0005874_microtubule	0	10	0	0	0		AURKA,BIRC5,CDK1,CENPE,GAS2L3,KIF20A,KIF22,KIF23,NUSAP1,PLK1,RACGAP1,SKA1,SPAG5,TPX2
GO: Cellular Component	GO:0005875	microtubule associated complex	GeneOntologyCellularComponent_GO:0005875_microtubule associated complex	0	4.15867	0	0	0		BIRC5,CDCA8,CENPE,KIF20A,KIF22,KIF23
GO: Cellular Component	GO:0005876	spindle microtubule	GeneOntologyCellularComponent_GO:0005876_spindle microtubule	0	10	0	0	0		AURKA,BIRC5,CDK1,NUSAP1,PLK1,SKA1,SPAG5,TPX2
GO: Cellular Component	GO:0005885	Arp2/3 protein complex	GeneOntologyCellularComponent_GO:0005885_Arp2/3 protein complex	0	0	0	0	2.59373					ACTR3,ARPC1B
GO: Cellular Component	GO:0005887	integral component of plasma membrane	GeneOntologyCellularComponent_GO:0005887_integral component of plasma membrane	0	2.92925	3.65195	0	3.692		CD300C,CD83,CD84,CSF2RB,CYBB,EMR1,FCER1G,GPR176,GPR65,ITGAX,LAPTM5,LILRB3,LRP12,NCF4,PTGIR,SLC16A6	ADORA3,C3AR1,CCR5,CSF2RB,FCGR2B,GPNMB,KCNJ10,MSR1,NOXO1,PIGR,SLC7A8,STEAP4,TNF,TNFRSF9		ADAM8,CD44,CHRNA7,CSF2RA,CX3CR1,CYBA,DCLK1,FFAR2,FLT3,GPR68,ITGAM,KCNN4,LILRB3,MUC4,NCF2,NCKAP1L,P2RY6,PLAUR,RAMP3,SELPLG,SIRPA,TCIRG1,TNFRSF18,TNFRSF4,TRPV2
GO: Cellular Component	GO:0005903	brush border	GeneOntologyCellularComponent_GO:0005903_brush border	0	0	2.64866	0	0			ITLN1,SLC26A4,SOAT2
GO: Cellular Component	GO:0005944	1-phosphatidylinositol-4-phosphate 3-kinase, class IB complex	GeneOntologyCellularComponent_GO:0005944_1-phosphatidylinositol-4-phosphate 3-kinase, class IB complex	0	0	0	0	3.65813					PIK3R5,PIK3R6
GO: Biological Process	GO:0006127	glycerophosphate shuttle	GeneOntologyBiologicalProcess_GO:0006127_glycerophosphate shuttle	0	2.29955	2.44568	0	0		SLC37A2	SLC37A2
GO: Biological Process	GO:0006259	DNA metabolic process	GeneOntologyBiologicalProcess_GO:0006259_DNA metabolic process	0	10	0	0	0		ASF1B,CCNE1,CDCA5,CDK1,CENPH,CENPK,CSF2,EXO1,FANCI,FIGNL1,HIST1H1B,HIST1H2AD,KIF22,MCM10,MKI67,NUSAP1,RAD51,RAD51AP1,RRM2,TICRR,TK1,TOP2A,TRIP13,UHRF1
GO: Biological Process	GO:0006260	DNA replication	GeneOntologyBiologicalProcess_GO:0006260_DNA replication	0	4.72967	0	0	0		CCNE1,CDK1,CSF2,MCM10,RAD51,RRM2,TICRR,TK1,TOP2A
GO: Biological Process	GO:0006261	DNA-dependent DNA replication	GeneOntologyBiologicalProcess_GO:0006261_DNA-dependent DNA replication	0	2.59911	0	0	0		CCNE1,RAD51,TICRR,TOP2A
GO: Biological Process	GO:0006266	DNA ligation	GeneOntologyBiologicalProcess_GO:0006266_DNA ligation	0	2.8763	0	0	0		RAD51,TOP2A
GO: Biological Process	GO:0006281	DNA repair	GeneOntologyBiologicalProcess_GO:0006281_DNA repair	0	5.85668	0	0	0		CDCA5,CDK1,EXO1,FANCI,FIGNL1,KIF22,RAD51,RAD51AP1,TICRR,TOP2A,TRIP13,UHRF1
GO: Biological Process	GO:0006282	regulation of DNA repair	GeneOntologyBiologicalProcess_GO:0006282_regulation of DNA repair	0	2.53179	0	0	0		FIGNL1,RAD51,RAD51AP1
GO: Biological Process	GO:0006302	double-strand break repair	GeneOntologyBiologicalProcess_GO:0006302_double-strand break repair	0	3.38134	0	0	0		CDCA5,FIGNL1,RAD51,RAD51AP1,TRIP13
GO: Biological Process	GO:0006310	DNA recombination	GeneOntologyBiologicalProcess_GO:0006310_DNA recombination	0	2.96566	0	0	0		EXO1,FIGNL1,RAD51,RAD51AP1,TOP2A,TRIP13
GO: Biological Process	GO:0006323	DNA packaging	GeneOntologyBiologicalProcess_GO:0006323_DNA packaging	0	10	0	0	0		ASF1B,CDCA5,CDK1,CENPH,CENPK,HIST1H1B,HIST1H2AD,NUSAP1,TOP2A
GO: Biological Process	GO:0006333	chromatin assembly or disassembly	GeneOntologyBiologicalProcess_GO:0006333_chromatin assembly or disassembly	0	2.99634	0	0	0		ASF1B,CENPH,CENPK,HIST1H1B,HIST1H2AD
GO: Biological Process	GO:0006334	nucleosome assembly	GeneOntologyBiologicalProcess_GO:0006334_nucleosome assembly	0	3.56605	0	0	0		ASF1B,CENPH,CENPK,HIST1H1B,HIST1H2AD
GO: Biological Process	GO:0006336	DNA replication-independent nucleosome assembly	GeneOntologyBiologicalProcess_GO:0006336_DNA replication-independent nucleosome assembly	0	2.23053	0	0	0		CENPH,CENPK
GO: Biological Process	GO:0006447	regulation of translational initiation by iron	GeneOntologyBiologicalProcess_GO:0006447_regulation of translational initiation by iron	0	0	2.14541	0	0			TNF
GO: Biological Process	GO:0006461	protein complex assembly	GeneOntologyBiologicalProcess_GO:0006461_protein complex assembly	0	4.54849	0	0	2.39398		ASF1B,AURKA,CDK1,CENPE,CENPH,CENPK,CSF2,HIST1H1B,HIST1H2AD,KIF23,LPXN,RACGAP1,RAD51,RRM2,TK1,TPX2,UBE2C			ACTR3,ALOX5AP,ARPC1B,CAPG,CCL24,CYBA,GCH1,HMOX1,MPP6,MYBL2,NCKAP1L,NEK6,NPM1,PLEK,PTGER4,RACGAP1,SH3PXD2B,TUBA1C,TUBB6
GO: Biological Process	GO:0006468	protein phosphorylation	GeneOntologyBiologicalProcess_GO:0006468_protein phosphorylation	0	0	0	0	2.65591					ADAM8,BTK,C3,CCL19,CCNA1,CD44,CDKN1A,CHRNA7,CKS1B,CYR61,DCLK1,FLT3,GADD45G,MAP4K1,MATK,NCKAP1L,NEK6,NPM1,PIK3R5,PIK3R6,PIM1,PRKCB,TNFRSF4
GO: Biological Process	GO:0006563	L-serine metabolic process	GeneOntologyBiologicalProcess_GO:0006563_L-serine metabolic process	0	0	0	0	2.6743					PHGDH,PSAT1
GO: Biological Process	GO:0006564	L-serine biosynthetic process	GeneOntologyBiologicalProcess_GO:0006564_L-serine biosynthetic process	0	0	0	0	3.33315					PHGDH,PSAT1
GO: Biological Process	GO:0006601	creatine biosynthetic process	GeneOntologyBiologicalProcess_GO:0006601_creatine biosynthetic process	0	0	2.14541	0	0			GATM
GO: Biological Process	GO:0006643	membrane lipid metabolic process	GeneOntologyBiologicalProcess_GO:0006643_membrane lipid metabolic process	0	0	0	0	2.37082					B4GALNT1,CTSA,CYR61,HEXB,PLAUR,PSAP
GO: Biological Process	GO:0006664	glycolipid metabolic process	GeneOntologyBiologicalProcess_GO:0006664_glycolipid metabolic process	0	0	0	0	2.66582					B4GALNT1,CTSA,HEXB,PLAUR,PSAP
GO: Biological Process	GO:0006687	glycosphingolipid metabolic process	GeneOntologyBiologicalProcess_GO:0006687_glycosphingolipid metabolic process	0	0	0	0	2.62498					B4GALNT1,CTSA,HEXB,PSAP
GO: Biological Process	GO:0006811	ion transport	GeneOntologyBiologicalProcess_GO:0006811_ion transport	0	0	3.61617	0	0			ADORA3,CA13,CCR5,FCGR2A,IGF1,KCNJ10,LCN2,NPY,SLC15A3,SLC26A4,SLC37A2,SLC7A8,STEAP4,TNF
GO: Biological Process	GO:0006820	anion transport	GeneOntologyBiologicalProcess_GO:0006820_anion transport	0	0	2.16308	0	0			CA13,KCNJ10,SLC26A4,SLC37A2,SLC7A8,TNF
GO: Biological Process	GO:0006873	cellular ion homeostasis	GeneOntologyBiologicalProcess_GO:0006873_cellular ion homeostasis	3.93835	0	2.10768	0	0	CCL13,CCL2,CCL7,CXCL2,SAA1		C3AR1,CCL3L1,CCR5,CXCL1,LCN2,MT1H
GO: Biological Process	GO:0006874	cellular calcium ion homeostasis	GeneOntologyBiologicalProcess_GO:0006874_cellular calcium ion homeostasis	4.71392	0	0	0	0	CCL13,CCL2,CCL7,CXCL2,SAA1
GO: Biological Process	GO:0006875	cellular metal ion homeostasis	GeneOntologyBiologicalProcess_GO:0006875_cellular metal ion homeostasis	4.12821	0	2.29871	0	0	CCL13,CCL2,CCL7,CXCL2,SAA1		C3AR1,CCL3L1,CCR5,CXCL1,LCN2,MT1H
GO: Biological Process	GO:0006897	endocytosis	GeneOntologyBiologicalProcess_GO:0006897_endocytosis	1.83555	0	4.15227	0	0	CCL13,CCL2,FCGR1A		AIF1,CLEC7A,CXCR1,FCGR2A,FCGR2B,LGALS3BP,MSR1,PIP5K1A,SIGLEC1
GO: Biological Process	GO:0006909	phagocytosis	GeneOntologyBiologicalProcess_GO:0006909_phagocytosis	2.9941	0	3.19532	0	0	CCL13,CCL2,FCGR1A		AIF1,CLEC7A,FCGR2A,FCGR2B,PIP5K1A
GO: Biological Process	GO:0006910	phagocytosis, recognition	GeneOntologyBiologicalProcess_GO:0006910_phagocytosis, recognition	1.9406	0	3.16675	0	0	FCGR1A		CLEC7A,FCGR2A
GO: Biological Process	GO:0006911	phagocytosis, engulfment	GeneOntologyBiologicalProcess_GO:0006911_phagocytosis, engulfment	0	0	5.89842	0	0			AIF1,CLEC7A,FCGR2A,FCGR2B
GO: Biological Process	GO:0006925	inflammatory cell apoptotic process	GeneOntologyBiologicalProcess_GO:0006925_inflammatory cell apoptotic process	0	0	2.72945	0	0			CCR5,HCAR2
GO: Biological Process	GO:0006935	chemotaxis	GeneOntologyBiologicalProcess_GO:0006935_chemotaxis	10	0	3.32866	0	0	CCL13,CCL2,CCL4,CCL7,CXCL10,CXCL2,CXCL6,CXCL9,SAA1		AIF1,C3AR1,CCL3L1,CCR5,CXCL1,CXCR1,FCGR2A,PIP5K1A,TREM2
GO: Biological Process	GO:0006952	defense response	GeneOntologyBiologicalProcess_GO:0006952_defense response	10	3.11734	10	0	10	CCL13,CCL2,CCL4,CCL7,CFB,CXCL10,CXCL2,CXCL6,CXCL9,FCGR1A,IRF7,ISG15,OAS1,SAA1	ACP5,CD14,CD300C,CD83,CD84,CD86,CDK1,CYBB,FCER1G,IRF5,ITGAX,ITIH4,KLK3,LILRB3,LY86,TLR7,VAV1	ADORA3,AIF1,AOAH,C1QA,C1QB,C1QC,C3AR1,CCL3L1,CCR5,CLEC4D,CLEC6A,CLEC7A,CTSK,CTSS,CXCL1,CXCR1,DARC,FCGR2A,FCGR2B,IL12B,INHBA,KCNJ10,LCN2,LGALS3BP,SERPINA3,SIGLEC1,SLAMF7,TNF,TREM2		ACTR3,ADAM8,ALOX5AP,BATF,BCL3,BTK,C3,CCL19,CCL24,CD44,CDKN1A,CFP,CHRNA7,CLEC10A,COTL1,CTSB,CX3CR1,CYBA,GCH1,GPR68,HMOX1,IL33,ITGAM,KCNN4,LAT2,LGALS3,LILRB3,LTA,NAIP,NCF2,NFKB2,NLRP1,NR4A1,PTGER4,PTPN22,TCIRG1,TNFRSF1B,TNFRSF4,TNIP1,UNC93B1
GO: Biological Process	GO:0006953	acute-phase response	GeneOntologyBiologicalProcess_GO:0006953_acute-phase response	0	0	3.11726	0	0			CCR5,SERPINA3,TNF
GO: Biological Process	GO:0006954	inflammatory response	GeneOntologyBiologicalProcess_GO:0006954_inflammatory response	10	0	10	0	10	CCL13,CCL2,CCL4,CCL7,CFB,CXCL10,CXCL2,CXCL6,CXCL9,FCGR1A,SAA1		ADORA3,AIF1,AOAH,C3AR1,CCL3L1,CCR5,CLEC7A,CTSS,CXCL1,CXCR1,DARC,FCGR2A,FCGR2B,IL12B,KCNJ10,SERPINA3,SIGLEC1,TNF		ADAM8,ALOX5AP,BTK,C3,CCL19,CCL24,CD44,CFP,CHRNA7,CYBA,GPR68,HMOX1,IL33,LTA,NAIP,NLRP1,PTGER4,TNFRSF1B,TNFRSF4,TNIP1
GO: Biological Process	GO:0006955	immune response	GeneOntologyBiologicalProcess_GO:0006955_immune response	10	3.44365	10	0	10	CCL13,CCL2,CCL4,CCL7,CFB,CXCL10,CXCL2,CXCL6,CXCL9,FCGR1A,IRF7,ISG15,OAS1,RGS1,SAA1	CD14,CD83,CD86,CDK1,CSF2,CYBB,EXO1,FCER1G,GPR65,IRF5,LILRB3,LPXN,LY86,NCF4,PDCD1LG2,TLR7,VAV1	ADORA3,AIF1,BCL2A1,C1QA,C1QB,C1QC,C3AR1,CCL3L1,CCR5,CLEC4D,CLEC6A,CLEC7A,CTSK,CTSS,CXCL1,FCGR2A,FCGR2B,IL12B,IL1R2,LCN2,SLAMF7,TNF,TREM2		ACTR3,ADAM8,AMICA1,BATF,BCL3,BTK,C3,CCL19,CCL24,CD44,CDKN1A,CFP,CLEC10A,CTSB,CTSC,CX3CR1,CYBA,GADD45G,GCH1,HMOX1,IL33,ITGAM,KCNN4,LAT2,LGALS1,LGALS3,LILRB3,LTA,LY9,MADCAM1,MARCH1,MUC4,NAIP,NCF2,NCKAP1L,NFKB2,NLRP1,NR4A1,PRKCB,PTGER4,PTPN22,RELB,TNFRSF1B,TNFRSF4,TNIP1,UNC93B1
GO: Biological Process	GO:0006956	complement activation	GeneOntologyBiologicalProcess_GO:0006956_complement activation	0	0	2.72946	0	0			C1QA,C1QB,C1QC
GO: Biological Process	GO:0006957	complement activation, alternative pathway	GeneOntologyBiologicalProcess_GO:0006957_complement activation, alternative pathway	1.83651	0	0	0	0	CFB
GO: Biological Process	GO:0006958	complement activation, classical pathway	GeneOntologyBiologicalProcess_GO:0006958_complement activation, classical pathway	0	0	3.09203	0	0			C1QA,C1QB,C1QC
GO: Biological Process	GO:0006959	humoral immune response	GeneOntologyBiologicalProcess_GO:0006959_humoral immune response	2.03836	0	4.98481	0	0	CCL2,CFB		C1QA,C1QB,C1QC,FCGR2B,TNF,TREM2
GO: Biological Process	GO:0006968	cellular defense response	GeneOntologyBiologicalProcess_GO:0006968_cellular defense response	0	0	0	0	2.57532					CX3CR1,NCF2,TCIRG1,TNFRSF4
GO: Biological Process	GO:0006974	cellular response to DNA damage stimulus	GeneOntologyBiologicalProcess_GO:0006974_cellular response to DNA damage stimulus	0	5.0822	0	0	0		CCNA2,CDCA5,CDK1,EXO1,FANCI,FIGNL1,KIF22,PLK1,RAD51,RAD51AP1,TICRR,TOP2A,TRIP13,UHRF1
GO: Biological Process	GO:0006998	nuclear envelope organization	GeneOntologyBiologicalProcess_GO:0006998_nuclear envelope organization	0	2.51029	0	0	0		CCNB2,CDK1,PLK1
GO: Biological Process	GO:0007010	cytoskeleton organization	GeneOntologyBiologicalProcess_GO:0007010_cytoskeleton organization	0	10	0	0	0		AUNIP,AURKA,BIRC5,CCNF,CDK1,CENPE,GAS2L3,GPR65,KIF20A,KIF23,NUSAP1,PLK1,RACGAP1,SGOL1,SKA1,SPAG5,SPC25,TPX2,UBE2C
GO: Biological Process	GO:0007015	actin filament organization	GeneOntologyBiologicalProcess_GO:0007015_actin filament organization	0	0	0	0	2.70418					ACTR3,ARPC1B,CAPG,CCL24,NCKAP1L,PLEK,PTGER4,SIRPA
GO: Biological Process	GO:0007017	microtubule-based process	GeneOntologyBiologicalProcess_GO:0007017_microtubule-based process	0	10	0	0	0		AUNIP,AURKA,BIRC5,CCNF,CDK1,CENPE,GAS2L3,KIF20A,KIF22,KIF23,NUSAP1,PLK1,RACGAP1,SGOL1,SKA1,SPAG5,SPC25,TPX2,UBE2C
GO: Biological Process	GO:0007018	microtubule-based movement	GeneOntologyBiologicalProcess_GO:0007018_microtubule-based movement	0	2.61043	0	0	0		CENPE,KIF20A,KIF22,KIF23,RACGAP1
GO: Biological Process	GO:0007051	spindle organization	GeneOntologyBiologicalProcess_GO:0007051_spindle organization	0	10	0	0	0		AUNIP,AURKA,KIF23,RACGAP1,SPAG5,SPC25,TPX2,UBE2C
GO: Biological Process	GO:0007052	mitotic spindle organization	GeneOntologyBiologicalProcess_GO:0007052_mitotic spindle organization	0	5.57719	0	0	0		AURKA,KIF23,RACGAP1,SPC25,TPX2
GO: Biological Process	GO:0007059	chromosome segregation	GeneOntologyBiologicalProcess_GO:0007059_chromosome segregation	0	10	0	0	0		BIRC5,CDCA5,CENPE,CENPH,NUSAP1,PLK1,RACGAP1,SGOL1,SKA1,SPAG5,SPC25,TOP2A
GO: Biological Process	GO:0007067	mitosis	GeneOntologyBiologicalProcess_GO:0007067_mitosis	0	10	0	0	2.72899		ASPM,AURKA,BIRC5,CCNA2,CCNB2,CCNF,CDCA3,CDCA5,CDCA8,CDK1,CENPE,CENPH,KIF22,KIF23,NUSAP1,PLK1,RACGAP1,SGOL1,SKA1,SPAG5,SPC25,TPX2,UBE2C			ANAPC15,CCNA1,ERCC6L,INCENP,KIFC1,MYBL2,NCAPD2,NCAPG2,NEK6,RACGAP1
GO: Biological Process	GO:0007076	mitotic chromosome condensation	GeneOntologyBiologicalProcess_GO:0007076_mitotic chromosome condensation	0	2.7274	0	0	0		CDCA5,NUSAP1
GO: Biological Process	GO:0007077	mitotic nuclear envelope disassembly	GeneOntologyBiologicalProcess_GO:0007077_mitotic nuclear envelope disassembly	0	3.07626	0	0	0		CCNB2,CDK1,PLK1
GO: Biological Process	GO:0007080	mitotic metaphase plate congression	GeneOntologyBiologicalProcess_GO:0007080_mitotic metaphase plate congression	0	2.7274	0	0	0		CDCA5,CENPE
GO: Biological Process	GO:0007088	regulation of mitosis	GeneOntologyBiologicalProcess_GO:0007088_regulation of mitosis	0	4.56847	0	0	0		AURKA,BIRC5,CENPE,NUSAP1,PLK1,UBE2C
GO: Biological Process	GO:0007091	metaphase/anaphase transition of mitotic cell cycle	GeneOntologyBiologicalProcess_GO:0007091_metaphase/anaphase transition of mitotic cell cycle	0	2.69484	0	0	0		CENPE,PLK1,UBE2C
GO: Biological Process	GO:0007093	mitotic cell cycle checkpoint	GeneOntologyBiologicalProcess_GO:0007093_mitotic cell cycle checkpoint	0	4.79994	0	0	0		CCNA2,CDK1,CENPE,PLK1,TICRR,TOP2A,UBE2C
GO: Biological Process	GO:0007094	mitotic spindle assembly checkpoint	GeneOntologyBiologicalProcess_GO:0007094_mitotic spindle assembly checkpoint	0	2.97664	0	0	0		CENPE,PLK1,UBE2C
GO: Biological Process	GO:0007095	mitotic G2 DNA damage checkpoint	GeneOntologyBiologicalProcess_GO:0007095_mitotic G2 DNA damage checkpoint	0	2.7274	0	0	0		CCNA2,CDK1
GO: Biological Process	GO:0007096	regulation of exit from mitosis	GeneOntologyBiologicalProcess_GO:0007096_regulation of exit from mitosis	0	2.7274	0	0	0		BIRC5,UBE2C
GO: Biological Process	GO:0007098	centrosome cycle	GeneOntologyBiologicalProcess_GO:0007098_centrosome cycle	0	2.69484	0	0	0		AURKA,CCNF,CDK1
GO: Biological Process	GO:0007108	cytokinesis, initiation of separation	GeneOntologyBiologicalProcess_GO:0007108_cytokinesis, initiation of separation	0	2.29955	0	0	0		RACGAP1
GO: Biological Process	GO:0007126	meiosis	GeneOntologyBiologicalProcess_GO:0007126_meiosis	0	10	0	0	0		AURKA,DUSP13,EXO1,MKI67,PLK1,RAD51,SGOL1,TOP2A,TRIP13
GO: Biological Process	GO:0007127	meiosis I	GeneOntologyBiologicalProcess_GO:0007127_meiosis I	0	3.07459	0	0	0		AURKA,RAD51,TOP2A,TRIP13
GO: Biological Process	GO:0007131	reciprocal meiotic recombination	GeneOntologyBiologicalProcess_GO:0007131_reciprocal meiotic recombination	0	2.9146	0	0	0		RAD51,TOP2A,TRIP13
GO: Biological Process	GO:0007143	female meiosis	GeneOntologyBiologicalProcess_GO:0007143_female meiosis	0	3.64	0	0	0		AURKA,PLK1,TRIP13
GO: Biological Process	GO:0007144	female meiosis I	GeneOntologyBiologicalProcess_GO:0007144_female meiosis I	0	3.43347	0	0	0		AURKA,TRIP13
GO: Biological Process	GO:0007155	cell adhesion	GeneOntologyBiologicalProcess_GO:0007155_cell adhesion	0	0	0	0	2.73367					ADAM8,AMICA1,CD44,CELSR3,CPXM1,CX3CR1,CYR61,CYTH4,ITGAM,LGALS1,LY9,MADCAM1,MUC4,NCKAP1L,PARVG,PLEK,SELPLG,SIRPA,TNIP1
GO: Biological Process	GO:0007159	leukocyte cell-cell adhesion	GeneOntologyBiologicalProcess_GO:0007159_leukocyte cell-cell adhesion	0	0	0	0	4.27654					ADAM8,CD44,ITGAM,SELPLG,TNIP1
GO: Biological Process	GO:0007179	transforming growth factor beta receptor signaling pathway	GeneOntologyBiologicalProcess_GO:0007179_transforming growth factor beta receptor signaling pathway	1.80168	0	0	0	0	CCL13,CCL2
GO: Biological Process	GO:0007187	G-protein coupled receptor signaling pathway, coupled to cyclic nucleotide second messenger	GeneOntologyBiologicalProcess_GO:0007187_G-protein coupled receptor signaling pathway, coupled to cyclic nucleotide second messenger	1.90603	0	0	0	0	CCL2,RGS1
GO: Biological Process	GO:0007243	intracellular protein kinase cascade	GeneOntologyBiologicalProcess_GO:0007243_intracellular protein kinase cascade	0	0	0	0	10					ADAM8,BCL3,BTK,C3,CCL19,CD44,CHRNA7,CYR61,DOK2,F7,FLT3,GADD45G,HMOX1,LGALS1,LITAF,MAP4K1,MYC,NEK6,PIK3R5,PIK3R6,PLEK,PRKCB,PSAP,PTGER4,S100A4,TNIP1
GO: Biological Process	GO:0007249	I-kappaB kinase/NF-kappaB signaling	GeneOntologyBiologicalProcess_GO:0007249_I-kappaB kinase/NF-kappaB signaling	0	0	0	0	4.29941					BCL3,BTK,CCL19,HMOX1,LGALS1,LITAF,NEK6,PRKCB,S100A4,TNIP1
GO: Biological Process	GO:0007259	JAK-STAT cascade	GeneOntologyBiologicalProcess_GO:0007259_JAK-STAT cascade	2.10727	0	0	0	0	CCL2,CXCL6
GO: Biological Process	GO:0007264	small GTPase mediated signal transduction	GeneOntologyBiologicalProcess_GO:0007264_small GTPase mediated signal transduction	0	0	0	0	2.4551					ARHGAP11A,ARHGAP30,ARHGAP9,CCL19,CCL24,CDKN1A,CYTH4,DOCK10,DOK2,DOK3,FGD2,HMOX1,NCKAP1L,RACGAP1
GO: Biological Process	GO:0007267	cell-cell signaling	GeneOntologyBiologicalProcess_GO:0007267_cell-cell signaling	4.78463	0	0	0	0	CCL13,CCL2,CCL4,CCL7,CXCL10,CXCL6,CXCL9,ISG15
GO: Biological Process	GO:0007344	pronuclear fusion	GeneOntologyBiologicalProcess_GO:0007344_pronuclear fusion	0	2.29955	0	0	0		CDK1
GO: Biological Process	GO:0007346	regulation of mitotic cell cycle	GeneOntologyBiologicalProcess_GO:0007346_regulation of mitotic cell cycle	0	5.6629	0	0	0		AURKA,BIRC5,CCNA2,CDK1,CENPE,NUSAP1,PLK1,TICRR,TOP2A,TPX2,UBE2C
GO: Biological Process	GO:0007584	response to nutrient	GeneOntologyBiologicalProcess_GO:0007584_response to nutrient	1.96943	0	0	0	0	CCL2,CXCL10
GO: Biological Process	GO:0007596	blood coagulation	GeneOntologyBiologicalProcess_GO:0007596_blood coagulation	0	2.93016	0	0	10		CD84,CENPE,FCER1G,ITGAX,KIF22,KIF23,PTGIR,RACGAP1,VAV1			AMICA1,APBB1IP,C3,DOK2,F7,ITGAM,KIFC1,PIK3R5,PIK3R6,PLAUR,PLEK,PRKCB,PSAP,RACGAP1,SELPLG,SIRPA,SLC7A5,WDR1
GO: Biological Process	GO:0007599	hemostasis	GeneOntologyBiologicalProcess_GO:0007599_hemostasis	0	2.90125	0	0	10		CD84,CENPE,FCER1G,ITGAX,KIF22,KIF23,PTGIR,RACGAP1,VAV1			AMICA1,APBB1IP,C3,DOK2,F7,ITGAM,KIFC1,PIK3R5,PIK3R6,PLAUR,PLEK,PRKCB,PSAP,RACGAP1,SELPLG,SIRPA,SLC7A5,WDR1
GO: Biological Process	GO:0007610	behavior	GeneOntologyBiologicalProcess_GO:0007610_behavior	3.37907	0	0	0	0	CCL13,CCL2,CCL4,CCL7,CXCL10
GO: Molecular Function	GO:0008009	chemokine activity	GeneOntologyMolecularFunction_GO:0008009_chemokine activity	10	0	0	0	0	CCL13,CCL2,CCL4,CCL7,CXCL10,CXCL2,CXCL6,CXCL9
GO: Molecular Function	GO:0008017	microtubule binding	GeneOntologyMolecularFunction_GO:0008017_microtubule binding	0	10	0	0	0		BIRC5,CENPE,GAS2L3,KIF20A,KIF22,KIF23,NUSAP1,PLK1,RACGAP1,SKA1,SPAG5
GO: Biological Process	GO:0008064	regulation of actin polymerization or depolymerization	GeneOntologyBiologicalProcess_GO:0008064_regulation of actin polymerization or depolymerization	0	0	0	0	3.20822					ACTR3,ARPC1B,CAPG,CCL24,NCKAP1L,PLEK
GO: Molecular Function	GO:0008083	growth factor activity	GeneOntologyMolecularFunction_GO:0008083_growth factor activity	0	0	4.49763	0	0			CXCL1,GDF15,GDF3,IGF1,IL12B,INHBA
GO: Molecular Function	GO:0008092	cytoskeletal protein binding	GeneOntologyMolecularFunction_GO:0008092_cytoskeletal protein binding	0	2.91866	0	0	0		BIRC5,CENPE,GAS2L3,KIF20A,KIF22,KIF23,NUSAP1,PLK1,RACGAP1,SKA1,SPAG5
GO: Biological Process	GO:0008154	actin polymerization or depolymerization	GeneOntologyBiologicalProcess_GO:0008154_actin polymerization or depolymerization	0	0	0	0	2.75668					ACTR3,ARPC1B,CAPG,CCL24,NCKAP1L,PLEK
GO: Molecular Function	GO:0008201	heparin binding	GeneOntologyMolecularFunction_GO:0008201_heparin binding	4.88351	0	0	0	0	CCL13,CCL2,CCL7,CXCL6
GO: Biological Process	GO:0008203	cholesterol metabolic process	GeneOntologyBiologicalProcess_GO:0008203_cholesterol metabolic process	2.14067	0	0	0	0	CH25H,SAA1
GO: Cellular Component	GO:0008278	cohesin complex	GeneOntologyCellularComponent_GO:0008278_cohesin complex	0	2.78405	0	0	0		CDCA5,SGOL1
GO: Biological Process	GO:0008284	positive regulation of cell proliferation	GeneOntologyBiologicalProcess_GO:0008284_positive regulation of cell proliferation	0	0	0	0	3.31871					CCL19,CCL24,CDKN1A,CHRNA7,CYBA,CYR61,FLT3,GRN,HMOX1,LTA,MATK,MYC,NCKAP1L,NPM1,NR4A1,TCIRG1,TNFRSF4
GO: Biological Process	GO:0008285	negative regulation of cell proliferation	GeneOntologyBiologicalProcess_GO:0008285_negative regulation of cell proliferation	0	0	4.2599	0	0			AIF1,CCR5,CXCL1,FCGR2B,GPNMB,IGF1,IL12B,INHBA,TNF,TNFRSF9
GO: Biological Process	GO:0008360	regulation of cell shape	GeneOntologyBiologicalProcess_GO:0008360_regulation of cell shape	3.6398	0	0	0	0	CCL13,CCL2,CCL7
GO: Molecular Function	GO:0008528	G-protein coupled peptide receptor activity	GeneOntologyMolecularFunction_GO:0008528_G-protein coupled peptide receptor activity	0	0	2.95215	0	0			C3AR1,CCR5,CXCR1,DARC
GO: Molecular Function	GO:0008603	cAMP-dependent protein kinase regulator activity	GeneOntologyMolecularFunction_GO:0008603_cAMP-dependent protein kinase regulator activity	1.98498	0	0	0	0	CXCL10
GO: Biological Process	GO:0008608	attachment of spindle microtubules to kinetochore	GeneOntologyBiologicalProcess_GO:0008608_attachment of spindle microtubules to kinetochore	0	5.47836	0	0	0		CENPE,RACGAP1,SGOL1,SPAG5
GO: Biological Process	GO:0008630	intrinsic apoptotic signaling pathway in response to DNA damage	GeneOntologyBiologicalProcess_GO:0008630_intrinsic apoptotic signaling pathway in response to DNA damage	0	0	0	0	3.6212					BCL3,CD44,CDKN1A,HMOX1,MYC,TNFRSF1B
GO: Biological Process	GO:0008643	carbohydrate transport	GeneOntologyBiologicalProcess_GO:0008643_carbohydrate transport	0	0	2.55598	0	0			IGF1,ITLN1,SLC37A2,TNF
GO: Biological Process	GO:0009266	response to temperature stimulus	GeneOntologyBiologicalProcess_GO:0009266_response to temperature stimulus	3.56482	0	0	0	0	CCL13,CCL2,CXCL10
GO: Biological Process	GO:0009306	protein secretion	GeneOntologyBiologicalProcess_GO:0009306_protein secretion	0	0	2.97578	0	3.15332			CCL3L1,CCR5,CLEC6A,TNF,TNFRSF9		ADAM8,CCL19,IL33,KCNN4,NLRP1,PLEK,PTGER4,TNFRSF4
GO: Biological Process	GO:0009314	response to radiation	GeneOntologyBiologicalProcess_GO:0009314_response to radiation	2.04539	0	0	0	0	CCL2,CCL7,CXCL10
GO: Cellular Component	GO:0009330	DNA topoisomerase complex (ATP-hydrolyzing)	GeneOntologyCellularComponent_GO:0009330_DNA topoisomerase complex (ATP-hydrolyzing)	0	2.2923	0	0	0		TOP2A
GO: Biological Process	GO:0009408	response to heat	GeneOntologyBiologicalProcess_GO:0009408_response to heat	4.20245	0	0	0	0	CCL13,CCL2,CXCL10
GO: Biological Process	GO:0009441	glycolate metabolic process	GeneOntologyBiologicalProcess_GO:0009441_glycolate metabolic process	0	0	2.14541	0	0			IGF1
GO: Biological Process	GO:0009605	response to external stimulus	GeneOntologyBiologicalProcess_GO:0009605_response to external stimulus	10	0	10	0	4.37069	CCL13,CCL2,CCL4,CCL7,CFB,CXCL10,CXCL2,CXCL6,CXCL9,FCGR1A,SAA1		ADORA3,AIF1,AOAH,C3AR1,CCL3L1,CCR5,CLEC7A,CTSS,CXCL1,CXCR1,FCGR2A,FCGR2B,GATM,IL12B,LCN2,NPY,PIP5K1A,TNF,TREM2		ADAM8,AKR1B10,ALOX5AP,AMICA1,C3,CCL19,CCL24,CDKN1A,CFP,CHRNA7,CX3CR1,CYBA,CYR61,F7,HMOX1,IL33,ITGAM,LTA,MYC,NAIP,NCKAP1L,NLRP1,NR4A1,NR4A2,PLAUR,PLEK,PTGER4,TNFRSF1B,TNIP1
GO: Biological Process	GO:0009607	response to biotic stimulus	GeneOntologyBiologicalProcess_GO:0009607_response to biotic stimulus	10	2.59127	3.09219	0	4.8536	CCL13,CCL2,CCL4,CXCL10,CXCL2,CXCL6,CXCL9,FCGR1A,IRF7,ISG15,OAS1	ACP5,CD14,CD86,CSF2,FCER1G,IRF5,ITGAX,LY86,PTGIR,TLR7	CCR5,CLEC6A,CLEC7A,FCGR2B,IFI27L2,IL12B,ITLN1,LCN2,TNF		BATF,BATF3,BCL3,BTK,CCL19,CFP,COTL1,CX3CR1,DCLK1,GCH1,LITAF,LTA,MUC4,NAIP,NCF2,NLRP1,PTGER4,TNFRSF1B,UNC93B1
GO: Biological Process	GO:0009611	response to wounding	GeneOntologyBiologicalProcess_GO:0009611_response to wounding	10	4.05762	10	0	10	CCL13,CCL2,CCL4,CCL7,CFB,CXCL10,CXCL2,CXCL6,CXCL9,FCGR1A,SAA1	ACP5,CD14,CD84,CDK1,CENPE,CYBB,FCER1G,ITGAX,ITIH4,KIF22,KIF23,KLK3,LY86,PTGIR,RACGAP1,TLR7,VAV1	ADORA3,AIF1,AOAH,C3AR1,CCL3L1,CCR5,CD177,CLEC7A,CTSS,CXCL1,CXCR1,DARC,F10,FCGR2A,FCGR2B,GATM,IGF1,IL12B,KCNJ10,PROZ,SERPINA3,SIGLEC1,SLC7A8,TNF		ADAM8,ALOX5AP,AMICA1,APBB1IP,BTK,C3,CCL19,CCL24,CD44,CFP,CHRNA7,CX3CR1,CYBA,CYR61,DOK2,F7,GPR68,HMOX1,IL33,ITGAM,KIFC1,LGALS1,LTA,MYC,NAIP,NLRP1,PIK3R5,PIK3R6,PLAUR,PLEK,PRKCB,PSAP,PTGER4,RACGAP1,SELPLG,SIRPA,SLC7A5,TNFRSF1B,TNFRSF4,TNIP1,WDR1
GO: Biological Process	GO:0009612	response to mechanical stimulus	GeneOntologyBiologicalProcess_GO:0009612_response to mechanical stimulus	1.88106	0	0	0	0	CCL2,CXCL10
GO: Biological Process	GO:0009615	response to virus	GeneOntologyBiologicalProcess_GO:0009615_response to virus	10	0	0	0	0	CCL4,CXCL10,CXCL9,IRF7,ISG15,OAS1
GO: Biological Process	GO:0009617	response to bacterium	GeneOntologyBiologicalProcess_GO:0009617_response to bacterium	10	2.37652	0	0	3.00686	CCL13,CCL2,CXCL10,CXCL2,CXCL6,FCGR1A,ISG15	ACP5,CD14,CSF2,FCER1G,IRF5,LY86,PTGIR			BCL3,CFP,CX3CR1,GCH1,LITAF,LTA,NAIP,NCF2,NLRP1,PTGER4,TNFRSF1B
GO: Biological Process	GO:0009628	response to abiotic stimulus	GeneOntologyBiologicalProcess_GO:0009628_response to abiotic stimulus	1.82255	0	0	0	0	CCL13,CCL2,CCL7,CXCL10
GO: Biological Process	GO:0009636	response to toxic substance	GeneOntologyBiologicalProcess_GO:0009636_response to toxic substance	2.02645	0	0	0	0	CCL2,CCL4
GO: Biological Process	GO:0009719	response to endogenous stimulus	GeneOntologyBiologicalProcess_GO:0009719_response to endogenous stimulus	0	0	0	0	2.62624					APRT,CCL19,CD44,CDKN1A,CHRNA7,CTSB,CX3CR1,CYBA,F7,GRN,HMOX1,MMP19,MYC,NAIP,NCF2,NLRP1,NR4A1,NR4A2,PRKCB,RAMP3,TCIRG1,UBE2L3
GO: Biological Process	GO:0009725	response to hormone	GeneOntologyBiologicalProcess_GO:0009725_response to hormone	0	0	0	0	2.77167					APRT,CCL19,CDKN1A,CTSB,F7,GRN,HMOX1,MMP19,NAIP,NCF2,NR4A1,NR4A2,PRKCB,RAMP3,TCIRG1,UBE2L3
GO: Biological Process	GO:0009743	response to carbohydrate	GeneOntologyBiologicalProcess_GO:0009743_response to carbohydrate	0	0	0	0	2.45949					ACTR3,CYBA,GPR68,LGALS1,NCF2,PRKCB
GO: Cellular Component	GO:0009897	external side of plasma membrane	GeneOntologyCellularComponent_GO:0009897_external side of plasma membrane	2.70239	2.0188	5.5026	0	0	CXCL10,CXCL9,FCGR1A	CD83,CD86,EMR1,FCER1G,ITGAX	CCR5,CD200R1L,CLEC7A,F10,FCGR2B,SLAMF7,TNF,TNFRSF9
GO: Biological Process	GO:0009967	positive regulation of signal transduction	GeneOntologyBiologicalProcess_GO:0009967_positive regulation of signal transduction	0	0	0	0	3.71527					ADAM8,C3,CCL19,CD44,CHRNA7,CTSC,CYR61,DOK2,F7,FLT3,HMOX1,KCNN4,LGALS1,LITAF,MAP4K1,MYC,NEK6,PIK3R5,PIK3R6,PRKCB,S100A4
GO: Cellular Component	GO:0009986	cell surface	GeneOntologyCellularComponent_GO:0009986_cell surface	0	0	3.44887	0	2.98331			CCR5,CD200R1L,CLEC7A,CTSS,F10,FCGR2B,SLAMF7,TNF,TNFRSF9		ADAM8,CCL19,CD44,CHRNA7,CTSB,FLT3,GRN,ITGAM,LGALS1,PLAUR,RAMP3,TNFRSF18,TNFRSF4,TRPV2
GO: Biological Process	GO:0010212	response to ionizing radiation	GeneOntologyBiologicalProcess_GO:0010212_response to ionizing radiation	3.56482	2.46635	0	0	0	CCL2,CCL7,CXCL10	FIGNL1,RAD51,RAD51AP1,TICRR
GO: Biological Process	GO:0010324	membrane invagination	GeneOntologyBiologicalProcess_GO:0010324_membrane invagination	0	0	5.67448	0	0			AIF1,CLEC7A,FCGR2A,FCGR2B
GO: Biological Process	GO:0010332	response to gamma radiation	GeneOntologyBiologicalProcess_GO:0010332_response to gamma radiation	4.93137	0	0	0	0	CCL2,CCL7,CXCL10
GO: Biological Process	GO:0010458	exit from mitosis	GeneOntologyBiologicalProcess_GO:0010458_exit from mitosis	0	2.35065	0	0	0		BIRC5,UBE2C
GO: Biological Process	GO:0010562	positive regulation of phosphorus metabolic process	GeneOntologyBiologicalProcess_GO:0010562_positive regulation of phosphorus metabolic process	0	0	0	0	2.98779					ADAM8,C3,CCL19,CD44,CDKN1A,CHRNA7,CYR61,FLT3,GADD45G,MAP4K1,MYC,NCKAP1L,NPM1,PIK3R5,PIK3R6,PIM1
GO: Biological Process	GO:0010564	regulation of cell cycle process	GeneOntologyBiologicalProcess_GO:0010564_regulation of cell cycle process	0	10	0	0	0		AURKA,BIRC5,CCNA2,CCNF,CDCA5,CDK1,CENPE,KIF23,NUSAP1,PLK1,RACGAP1,TICRR,TOP2A,TPX2,UBE2C
GO: Biological Process	GO:0010569	regulation of double-strand break repair via homologous recombination	GeneOntologyBiologicalProcess_GO:0010569_regulation of double-strand break repair via homologous recombination	0	4.47248	0	0	0		FIGNL1,RAD51,RAD51AP1
GO: Biological Process	GO:0010573	vascular endothelial growth factor production	GeneOntologyBiologicalProcess_GO:0010573_vascular endothelial growth factor production	3.51225	0	0	0	0	CCL13,CCL2
GO: Biological Process	GO:0010574	regulation of vascular endothelial growth factor production	GeneOntologyBiologicalProcess_GO:0010574_regulation of vascular endothelial growth factor production	3.54819	0	0	0	0	CCL13,CCL2
GO: Biological Process	GO:0010627	regulation of intracellular protein kinase cascade	GeneOntologyBiologicalProcess_GO:0010627_regulation of intracellular protein kinase cascade	0	0	0	0	5.64631					ADAM8,BCL3,C3,CCL19,CD44,CHRNA7,CYR61,F7,FLT3,GADD45G,HMOX1,LGALS1,LITAF,MAP4K1,MYC,NEK6,PIK3R5,PIK3R6,PRKCB,PSAP,S100A4,TNIP1
GO: Biological Process	GO:0010639	negative regulation of organelle organization	GeneOntologyBiologicalProcess_GO:0010639_negative regulation of organelle organization	0	2.31642	0	0	0		AURKA,CCNF,CENPE,PLK1,UBE2C
GO: Biological Process	GO:0010647	positive regulation of cell communication	GeneOntologyBiologicalProcess_GO:0010647_positive regulation of cell communication	2.41284	0	0	0	3.36284	CCL13,CCL2,CCL4,CXCL6,IRF7				ADAM8,C3,CCL19,CD44,CHRNA7,CTSC,CYR61,DOK2,F7,FLT3,HMOX1,KCNN4,LGALS1,LITAF,MAP4K1,MYC,NEK6,PIK3R5,PIK3R6,PRKCB,S100A4
GO: Biological Process	GO:0010740	positive regulation of intracellular protein kinase cascade	GeneOntologyBiologicalProcess_GO:0010740_positive regulation of intracellular protein kinase cascade	0	0	0	0	4.55072					ADAM8,C3,CCL19,CD44,CHRNA7,F7,FLT3,HMOX1,LGALS1,LITAF,MAP4K1,NEK6,PIK3R5,PIK3R6,PRKCB,S100A4
GO: Biological Process	GO:0010742	macrophage derived foam cell differentiation	GeneOntologyBiologicalProcess_GO:0010742_macrophage derived foam cell differentiation	0	0	2.25971	0	0			MSR1,SOAT2
GO: Biological Process	GO:0010758	regulation of macrophage chemotaxis	GeneOntologyBiologicalProcess_GO:0010758_regulation of macrophage chemotaxis	4.09402	0	0	0	0	CCL13,CCL2
GO: Biological Process	GO:0010759	positive regulation of macrophage chemotaxis	GeneOntologyBiologicalProcess_GO:0010759_positive regulation of macrophage chemotaxis	4.33209	0	0	0	0	CCL13,CCL2
GO: Biological Process	GO:0010826	negative regulation of centrosome duplication	GeneOntologyBiologicalProcess_GO:0010826_negative regulation of centrosome duplication	0	0	0	0	3.11384					KIFC1,NPM1
GO: Biological Process	GO:0010827	regulation of glucose transport	GeneOntologyBiologicalProcess_GO:0010827_regulation of glucose transport	0	0	2.31805	0	0			IGF1,ITLN1,TNF
GO: Biological Process	GO:0010883	regulation of lipid storage	GeneOntologyBiologicalProcess_GO:0010883_regulation of lipid storage	0	0	2.10968	0	0			MSR1,TNF
GO: Biological Process	GO:0010893	positive regulation of steroid biosynthetic process	GeneOntologyBiologicalProcess_GO:0010893_positive regulation of steroid biosynthetic process	0	0	2.63739	0	0			IGF1,TNF
GO: Biological Process	GO:0010941	regulation of cell death	GeneOntologyBiologicalProcess_GO:0010941_regulation of cell death	0	0	0	0	5.3499					ADAM8,BCL3,BTK,CCL19,CD44,CDKN1A,CSTB,CTSB,CTSC,CX3CR1,CYR61,FGD2,FLT3,HMOX1,LGALS1,LTA,MUC4,MYC,NAIP,NCF2,NCKAP1L,NLRP1,NPM1,NR4A1,NR4A2,PIM1,PLAUR,TNFAIP8,TNFRSF18,TNFRSF4
GO: Biological Process	GO:0010942	positive regulation of cell death	GeneOntologyBiologicalProcess_GO:0010942_positive regulation of cell death	0	0	2.26605	0	0			CCL3L1,CCR5,HCAR2,IL12B,SIGLEC1,TNF
GO: Biological Process	GO:0010948	negative regulation of cell cycle process	GeneOntologyBiologicalProcess_GO:0010948_negative regulation of cell cycle process	0	5.47105	0	0	0		AURKA,CCNA2,CCNF,CDK1,CENPE,PLK1,TICRR,TOP2A,UBE2C
GO: Biological Process	GO:0010996	response to auditory stimulus	GeneOntologyBiologicalProcess_GO:0010996_response to auditory stimulus	2.02732	0	0	0	0	CXCL10
GO: Biological Process	GO:0014070	response to organic cyclic compound	GeneOntologyBiologicalProcess_GO:0014070_response to organic cyclic compound	0	0	0	0	3.50974					CCL19,CDKN1A,CHRNA7,CYBA,F7,GRN,HMOX1,LGALS1,MMP19,NAIP,NCF2,NPM1,NR4A1,NR4A2,RAMP3,UBE2L3
GO: Biological Process	GO:0014739	positive regulation of muscle hyperplasia	GeneOntologyBiologicalProcess_GO:0014739_positive regulation of muscle hyperplasia	0	0	2.44568	0	0			AIF1
GO: Biological Process	GO:0014805	smooth muscle adaptation	GeneOntologyBiologicalProcess_GO:0014805_smooth muscle adaptation	0	0	0	0	3.33315					CYBA,HMOX1
GO: Biological Process	GO:0014911	positive regulation of smooth muscle cell migration	GeneOntologyBiologicalProcess_GO:0014911_positive regulation of smooth muscle cell migration	0	0	2.37785	0	0			AIF1,IGF1
GO: Molecular Function	GO:0015067	amidinotransferase activity	GeneOntologyMolecularFunction_GO:0015067_amidinotransferase activity	0	0	2.44227	0	0			GATM
GO: Molecular Function	GO:0015068	glycine amidinotransferase activity	GeneOntologyMolecularFunction_GO:0015068_glycine amidinotransferase activity	0	0	2.44227	0	0			GATM
GO: Molecular Function	GO:0015111	iodide transmembrane transporter activity	GeneOntologyMolecularFunction_GO:0015111_iodide transmembrane transporter activity	0	0	2.14201	0	0			SLC26A4
GO: Molecular Function	GO:0015169	glycerol-3-phosphate transmembrane transporter activity	GeneOntologyMolecularFunction_GO:0015169_glycerol-3-phosphate transmembrane transporter activity	0	0	2.44227	0	0			SLC37A2
GO: Cellular Component	GO:0015630	microtubule cytoskeleton	GeneOntologyCellularComponent_GO:0015630_microtubule cytoskeleton	0	10	0	0	0		ASPM,AUNIP,AURKA,BIRC5,CCNB2,CCNE1,CCNF,CDCA8,CDK1,CENPE,CKAP2L,GAS2L3,KIF20A,KIF22,KIF23,NUSAP1,PLK1,RACGAP1,SGOL1,SKA1,SPAG5,TOP2A,TPX2
GO: Molecular Function	GO:0015631	tubulin binding	GeneOntologyMolecularFunction_GO:0015631_tubulin binding	0	10	0	0	0		BIRC5,CENPE,GAS2L3,KIF20A,KIF22,KIF23,NUSAP1,PLK1,RACGAP1,SKA1,SPAG5
GO: Biological Process	GO:0015794	glycerol-3-phosphate transport	GeneOntologyBiologicalProcess_GO:0015794_glycerol-3-phosphate transport	0	2.29955	2.44568	0	0		SLC37A2	SLC37A2
GO: Biological Process	GO:0015800	acidic amino acid transport	GeneOntologyBiologicalProcess_GO:0015800_acidic amino acid transport	0	0	2.51603	0	0			KCNJ10,TNF
GO: Biological Process	GO:0015807	L-amino acid transport	GeneOntologyBiologicalProcess_GO:0015807_L-amino acid transport	0	0	3.06734	0	0			KCNJ10,SLC7A8,TNF
GO: Biological Process	GO:0015813	L-glutamate transport	GeneOntologyBiologicalProcess_GO:0015813_L-glutamate transport	0	0	2.63739	0	0			KCNJ10,TNF
GO: Biological Process	GO:0015837	amine transport	GeneOntologyBiologicalProcess_GO:0015837_amine transport	0	0	2.55924	0	0			ADORA3,SLC7A8,TNF
GO: Biological Process	GO:0015850	organic hydroxy compound transport	GeneOntologyBiologicalProcess_GO:0015850_organic hydroxy compound transport	0	0	2.53691	0	0			ADORA3,MSR1,SLC37A2,SOAT2
GO: Biological Process	GO:0016032	viral process	GeneOntologyBiologicalProcess_GO:0016032_viral process	3.27618	0	0	0	0	CCL2,CCL4,IRF7,ISG15,OAS1
GO: Biological Process	GO:0016046	detection of fungus	GeneOntologyBiologicalProcess_GO:0016046_detection of fungus	0	0	2.14541	0	0			CLEC7A
GO: Biological Process	GO:0016064	immunoglobulin mediated immune response	GeneOntologyBiologicalProcess_GO:0016064_immunoglobulin mediated immune response	2.12714	0	5.24988	0	2.2867	FCGR1A,IRF7		C1QA,C1QB,C1QC,FCGR2A,FCGR2B,TNF		BATF,BCL3,C3,LTA,LY9
GO: Biological Process	GO:0016068	type I hypersensitivity	GeneOntologyBiologicalProcess_GO:0016068_type I hypersensitivity	0	0	4.12192	0	0			FCGR2A,FCGR2B
GO: Biological Process	GO:0016125	sterol metabolic process	GeneOntologyBiologicalProcess_GO:0016125_sterol metabolic process	2.05046	0	0	0	0	CH25H,SAA1
GO: Biological Process	GO:0016192	vesicle-mediated transport	GeneOntologyBiologicalProcess_GO:0016192_vesicle-mediated transport	0	0	2.7931	0	0			ADORA3,AIF1,CLEC7A,CXCR1,FCGR2A,FCGR2B,IGF1,LGALS3BP,MSR1,PIP5K1A,SIGLEC1
GO: Molecular Function	GO:0016298	lipase activity	GeneOntologyMolecularFunction_GO:0016298_lipase activity	0	0	2.14301	0	0			AOAH,C3AR1,CCR5
GO: Cellular Component	GO:0016324	apical plasma membrane	GeneOntologyCellularComponent_GO:0016324_apical plasma membrane	0	0	0	0	3.15741					CD44,CHRNA7,CTSB,CYBA,KCNN4,MUC4,P2RY6,SLC7A5,TCIRG1
GO: Biological Process	GO:0016337	cell-cell adhesion	GeneOntologyBiologicalProcess_GO:0016337_cell-cell adhesion	0	0	0	0	2.57033					ADAM8,AMICA1,CD44,CELSR3,CYR61,ITGAM,LGALS1,MUC4,PLEK,SELPLG,TNIP1
GO: Biological Process	GO:0016477	cell migration	GeneOntologyBiologicalProcess_GO:0016477_cell migration	4.40775	0	5.80652	0	5.17627	CCL13,CCL2,CCL4,CCL7,CXCL10,CXCL2,SAA1		ADORA3,AIF1,C3AR1,CCL3L1,CCR5,CD177,CXCL1,CXCR1,F10,FCGR2A,IGF1,IL12B,PIP5K1A,SLC7A8,TNF		ADAM8,AMICA1,CCL19,CCL24,CD44,CELSR3,CX3CR1,CYR61,DCLK1,DOK2,F7,HEXB,HMOX1,IL33,ITGAM,MADCAM1,NCKAP1L,NR4A1,NR4A2,P2RY6,PTGER4,SELPLG,SIRPA,SLC7A5
GO: Biological Process	GO:0016525	negative regulation of angiogenesis	GeneOntologyBiologicalProcess_GO:0016525_negative regulation of angiogenesis	4.31091	0	0	0	0	CCL13,CCL2,CXCL10
GO: Biological Process	GO:0016572	histone phosphorylation	GeneOntologyBiologicalProcess_GO:0016572_histone phosphorylation	0	2.23053	0	0	0		AURKA,CDK1
GO: Biological Process	GO:0017187	peptidyl-glutamic acid carboxylation	GeneOntologyBiologicalProcess_GO:0017187_peptidyl-glutamic acid carboxylation	0	0	3.16675	0	0			F10,PROZ
GO: Biological Process	GO:0018200	peptidyl-glutamic acid modification	GeneOntologyBiologicalProcess_GO:0018200_peptidyl-glutamic acid modification	0	0	2.51603	0	0			F10,PROZ
GO: Biological Process	GO:0018214	protein carboxylation	GeneOntologyBiologicalProcess_GO:0018214_protein carboxylation	0	0	3.16675	0	0			F10,PROZ
GO: Cellular Component	GO:0019035	viral integration complex	GeneOntologyCellularComponent_GO:0019035_viral integration complex	0	2.2923	0	0	0		TOP2A
GO: Biological Process	GO:0019042	viral latency	GeneOntologyBiologicalProcess_GO:0019042_viral latency	1.9406	0	0	0	0	IRF7
GO: Biological Process	GO:0019043	establishment of viral latency	GeneOntologyBiologicalProcess_GO:0019043_establishment of viral latency	1.98177	0	0	0	0	IRF7
GO: Biological Process	GO:0019058	viral life cycle	GeneOntologyBiologicalProcess_GO:0019058_viral life cycle	3.86335	0	0	0	0	CCL2,CCL4,ISG15,OAS1
GO: Biological Process	GO:0019079	viral genome replication	GeneOntologyBiologicalProcess_GO:0019079_viral genome replication	4.31091	0	0	0	0	CCL2,ISG15,OAS1
GO: Biological Process	GO:0019220	regulation of phosphate metabolic process	GeneOntologyBiologicalProcess_GO:0019220_regulation of phosphate metabolic process	0	0	0	0	2.95929					ADAM8,ARHGAP9,C3,CCL19,CCL24,CCNA1,CD44,CDKN1A,CHRNA7,CKS1B,CYR61,FGD2,FLT3,GADD45G,MAP4K1,MYC,NCKAP1L,NPM1,PIK3R5,PIK3R6,PIM1,PLEK,RACGAP1,RGS10,TNFRSF4
GO: Biological Process	GO:0019221	cytokine-mediated signaling pathway	GeneOntologyBiologicalProcess_GO:0019221_cytokine-mediated signaling pathway	5.77671	0	0	0	0	CCL13,CCL2,FCGR1A,IRF7,ISG15,OAS1
GO: Biological Process	GO:0019233	sensory perception of pain	GeneOntologyBiologicalProcess_GO:0019233_sensory perception of pain	0	0	3.2005	0	0			CTSS,IL12B,KCNJ10,TNF
GO: Biological Process	GO:0019722	calcium-mediated signaling	GeneOntologyBiologicalProcess_GO:0019722_calcium-mediated signaling	0	0	3.1131	0	0			ADORA3,CCR5,IGF1,TNF
GO: Biological Process	GO:0019724	B cell mediated immunity	GeneOntologyBiologicalProcess_GO:0019724_B cell mediated immunity	2.10075	0	5.17099	0	3.81288	FCGR1A,IRF7		C1QA,C1QB,C1QC,FCGR2A,FCGR2B,TNF		BATF,BCL3,BTK,C3,LILRB3,LTA,LY9
GO: Biological Process	GO:0019725	cellular homeostasis	GeneOntologyBiologicalProcess_GO:0019725_cellular homeostasis	3.31483	0	0	0	0	CCL13,CCL2,CCL7,CXCL2,SAA1
GO: Molecular Function	GO:0019763	immunoglobulin receptor activity	GeneOntologyMolecularFunction_GO:0019763_immunoglobulin receptor activity	2.13924	0	0	0	0	FCGR1A
GO: Molecular Function	GO:0019770	IgG receptor activity	GeneOntologyMolecularFunction_GO:0019770_IgG receptor activity	2.50636	0	0	0	0	FCGR1A
GO: Molecular Function	GO:0019864	IgG binding	GeneOntologyMolecularFunction_GO:0019864_IgG binding	1.98498	0	3.24604	0	0	FCGR1A		FCGR2A,FCGR2B
GO: Molecular Function	GO:0019865	immunoglobulin binding	GeneOntologyMolecularFunction_GO:0019865_immunoglobulin binding	0	0	2.67537	0	0			FCGR2A,FCGR2B
GO: Biological Process	GO:0019882	antigen processing and presentation	GeneOntologyBiologicalProcess_GO:0019882_antigen processing and presentation	0	3.92134	0	0	2.45054		CENPE,CYBB,FCER1G,KIF22,KIF23,NCF4,RACGAP1			CCL19,CYBA,MARCH1,NCF2,RACGAP1,RELB,UNC93B1
GO: Biological Process	GO:0019884	antigen processing and presentation of exogenous antigen	GeneOntologyBiologicalProcess_GO:0019884_antigen processing and presentation of exogenous antigen	0	4.50157	0	0	0		CENPE,CYBB,FCER1G,KIF22,KIF23,NCF4,RACGAP1
GO: Biological Process	GO:0019886	antigen processing and presentation of exogenous peptide antigen via MHC class II	GeneOntologyBiologicalProcess_GO:0019886_antigen processing and presentation of exogenous peptide antigen via MHC class II	0	3.95913	0	0	0		CENPE,FCER1G,KIF22,KIF23,RACGAP1
GO: Molecular Function	GO:0019900	kinase binding	GeneOntologyMolecularFunction_GO:0019900_kinase binding	0	3.72098	0	0	0		AURKA,CCNA2,CCNB2,CCNE1,CENPE,KIF20A,PLK1,RACGAP1,TOP2A,TPX2
GO: Molecular Function	GO:0019901	protein kinase binding	GeneOntologyMolecularFunction_GO:0019901_protein kinase binding	0	4.07889	0	0	0		AURKA,CCNA2,CCNB2,CCNE1,CENPE,KIF20A,PLK1,RACGAP1,TOP2A,TPX2
GO: Biological Process	GO:0019932	second-messenger-mediated signaling	GeneOntologyBiologicalProcess_GO:0019932_second-messenger-mediated signaling	0	0	3.25749	0	0			ADORA3,CCR5,IGF1,MT1H,TNF
GO: Molecular Function	GO:0019955	cytokine binding	GeneOntologyMolecularFunction_GO:0019955_cytokine binding	0	0	5.12603	0	0			CCR5,CXCR1,DARC,IL12B,TNFRSF9
GO: Molecular Function	GO:0019956	chemokine binding	GeneOntologyMolecularFunction_GO:0019956_chemokine binding	0	0	4.79798	0	0			CCR5,CXCR1,DARC
GO: Molecular Function	GO:0019957	C-C chemokine binding	GeneOntologyMolecularFunction_GO:0019957_C-C chemokine binding	0	0	3.57399	0	0			CCR5,DARC
GO: Molecular Function	GO:0019972	interleukin-12 binding	GeneOntologyMolecularFunction_GO:0019972_interleukin-12 binding	0	0	2.14201	0	0			IL12B
GO: Biological Process	GO:0021546	rhombomere development	GeneOntologyBiologicalProcess_GO:0021546_rhombomere development	0	3.16524	0	0	0		EGR2,MAFB
GO: Biological Process	GO:0021571	rhombomere 5 development	GeneOntologyBiologicalProcess_GO:0021571_rhombomere 5 development	0	3.82857	0	0	0		EGR2,MAFB
GO: Biological Process	GO:0021572	rhombomere 6 development	GeneOntologyBiologicalProcess_GO:0021572_rhombomere 6 development	0	2.29955	0	0	0		MAFB
GO: Biological Process	GO:0021594	rhombomere formation	GeneOntologyBiologicalProcess_GO:0021594_rhombomere formation	0	2.29955	0	0	0		EGR2
GO: Biological Process	GO:0021660	rhombomere 3 formation	GeneOntologyBiologicalProcess_GO:0021660_rhombomere 3 formation	0	2.29955	0	0	0		EGR2
GO: Biological Process	GO:0021664	rhombomere 5 morphogenesis	GeneOntologyBiologicalProcess_GO:0021664_rhombomere 5 morphogenesis	0	2.29955	0	0	0		EGR2
GO: Biological Process	GO:0021666	rhombomere 5 formation	GeneOntologyBiologicalProcess_GO:0021666_rhombomere 5 formation	0	2.29955	0	0	0		EGR2
GO: Biological Process	GO:0022402	cell cycle process	GeneOntologyBiologicalProcess_GO:0022402_cell cycle process	0	10	0	0	0		ASPM,AUNIP,AURKA,BIRC5,CCNA2,CCNB2,CCNE1,CCNF,CDCA3,CDCA5,CDCA8,CDK1,CENPE,CENPH,DUSP13,EXO1,GAS2L3,KIF20A,KIF22,KIF23,MCM10,MKI67,NUSAP1,PLK1,RACGAP1,RAD51,RRM2,SGOL1,SKA1,SPAG5,SPC25,TICRR,TOP2A,TPX2,TRIP13,UBE2C
GO: Biological Process	GO:0022403	cell cycle phase	GeneOntologyBiologicalProcess_GO:0022403_cell cycle phase	0	2.69484	0	0	0		CDCA5,CDCA8,CENPE
GO: Biological Process	GO:0022603	regulation of anatomical structure morphogenesis	GeneOntologyBiologicalProcess_GO:0022603_regulation of anatomical structure morphogenesis	2.26167	0	0	0	0	CCL13,CCL2,CCL7,CXCL10
GO: Biological Process	GO:0022604	regulation of cell morphogenesis	GeneOntologyBiologicalProcess_GO:0022604_regulation of cell morphogenesis	2.25034	0	0	0	0	CCL13,CCL2,CCL7
GO: Biological Process	GO:0022610	biological adhesion	GeneOntologyBiologicalProcess_GO:0022610_biological adhesion	0	0	0	0	2.70969					ADAM8,AMICA1,CD44,CELSR3,CPXM1,CX3CR1,CYR61,CYTH4,ITGAM,LGALS1,LY9,MADCAM1,MUC4,NCKAP1L,PARVG,PLEK,SELPLG,SIRPA,TNIP1
GO: Biological Process	GO:0023014	signal transduction by phosphorylation	GeneOntologyBiologicalProcess_GO:0023014_signal transduction by phosphorylation	0	0	0	0	3.9715					ADAM8,C3,CCL19,CD44,CHRNA7,CYR61,DOK2,FLT3,GADD45G,MAP4K1,MYC,PIK3R5,PIK3R6,PSAP,PTGER4,TNIP1
GO: Biological Process	GO:0023056	positive regulation of signaling	GeneOntologyBiologicalProcess_GO:0023056_positive regulation of signaling	2.42174	0	0	0	3.81552	CCL13,CCL2,CCL4,CXCL6,IRF7				ADAM8,C3,CCL19,CD44,CHRNA7,CTSC,CYR61,DOK2,F7,FLT3,HMOX1,KCNN4,LGALS1,LITAF,MAP4K1,MYC,NEK6,PIK3R5,PIK3R6,PRKCB,RAMP3,S100A4
GO: Biological Process	GO:0030003	cellular cation homeostasis	GeneOntologyBiologicalProcess_GO:0030003_cellular cation homeostasis	3.99379	0	2.16308	0	0	CCL13,CCL2,CCL7,CXCL2,SAA1		C3AR1,CCL3L1,CCR5,CXCL1,LCN2,MT1H
GO: Biological Process	GO:0030041	actin filament polymerization	GeneOntologyBiologicalProcess_GO:0030041_actin filament polymerization	0	0	0	0	2.40828					ACTR3,ARPC1B,CAPG,CCL24,NCKAP1L
GO: Biological Process	GO:0030071	regulation of mitotic metaphase/anaphase transition	GeneOntologyBiologicalProcess_GO:0030071_regulation of mitotic metaphase/anaphase transition	0	2.72014	0	0	0		CENPE,PLK1,UBE2C
GO: Biological Process	GO:0030097	hemopoiesis	GeneOntologyBiologicalProcess_GO:0030097_hemopoiesis	0	0	2.16586	0	5.53799			BCL2A1,C1QC,CCL3L1,CD300LF,IL12B,INHBA,TNF		ADAM8,BATF,BATF3,BCL3,BTK,CCL19,FLT3,GADD45G,GPR68,ITGAM,LGALS1,LILRB3,MYC,NCKAP1L,PLEK,PTGER4,PTPN22,RELB,TACC3
GO: Biological Process	GO:0030098	lymphocyte differentiation	GeneOntologyBiologicalProcess_GO:0030098_lymphocyte differentiation	0	0	0	0	5.23459					ADAM8,BATF,BCL3,BTK,CCL19,FLT3,GADD45G,LGALS1,NCKAP1L,PTGER4,PTPN22,RELB
GO: Biological Process	GO:0030099	myeloid cell differentiation	GeneOntologyBiologicalProcess_GO:0030099_myeloid cell differentiation	0	0	3.06063	0	2.71777			C1QC,CCL3L1,CD300LF,IL12B,INHBA,TNF		ADAM8,BATF,BATF3,GPR68,ITGAM,LILRB3,MYC,NCKAP1L,RELB
GO: Biological Process	GO:0030100	regulation of endocytosis	GeneOntologyBiologicalProcess_GO:0030100_regulation of endocytosis	3.27052	0	0	0	0	CCL13,CCL2,FCGR1A
GO: Biological Process	GO:0030168	platelet activation	GeneOntologyBiologicalProcess_GO:0030168_platelet activation	0	0	0	0	2.34531					APBB1IP,PIK3R5,PIK3R6,PLEK,PRKCB,PSAP,WDR1
GO: Biological Process	GO:0030183	B cell differentiation	GeneOntologyBiologicalProcess_GO:0030183_B cell differentiation	0	0	0	0	2.82233					BCL3,BTK,FLT3,LGALS1,NCKAP1L
GO: Biological Process	GO:0030198	extracellular matrix organization	GeneOntologyBiologicalProcess_GO:0030198_extracellular matrix organization	0	0	0	0	2.55412					BCL3,CD44,CTSB,CYR61,LGALS3,MMP19,MMP8,NFKB2,SH3PXD2B
GO: Biological Process	GO:0030212	hyaluronan metabolic process	GeneOntologyBiologicalProcess_GO:0030212_hyaluronan metabolic process	0	0	0	0	2.67424					CD44,GUSB,HEXB
GO: Biological Process	GO:0030214	hyaluronan catabolic process	GeneOntologyBiologicalProcess_GO:0030214_hyaluronan catabolic process	0	0	0	0	3.73541					CD44,GUSB,HEXB
GO: Biological Process	GO:0030217	T cell differentiation	GeneOntologyBiologicalProcess_GO:0030217_T cell differentiation	0	0	0	0	5.07048					ADAM8,BATF,BCL3,CCL19,FLT3,GADD45G,NCKAP1L,PTGER4,PTPN22,RELB
GO: Biological Process	GO:0030225	macrophage differentiation	GeneOntologyBiologicalProcess_GO:0030225_macrophage differentiation	0	0	2.23268	0	0			C1QC,INHBA
GO: Molecular Function	GO:0030234	enzyme regulator activity	GeneOntologyMolecularFunction_GO:0030234_enzyme regulator activity	0	0	0	0	4.56462					ALOX5AP,ARHGAP11A,ARHGAP30,ARHGAP9,C3,CDKN1A,CKS1B,CSTB,CTSA,CTSC,MAP4K1,NAIP,NCKAP1L,NLRP1,NPM1,PIK3R5,PIK3R6,PSAP,RACGAP1,RGS10,TNFAIP8
GO: Molecular Function	GO:0030246	carbohydrate binding	GeneOntologyMolecularFunction_GO:0030246_carbohydrate binding	0	0	2.78186	0	0			CLEC4D,CLEC6A,CLEC7A,ITLN1,SIGLEC1
GO: Biological Process	GO:0030261	chromosome condensation	GeneOntologyBiologicalProcess_GO:0030261_chromosome condensation	0	4.66347	0	0	0		CDCA5,CDK1,NUSAP1,TOP2A
GO: Biological Process	GO:0030316	osteoclast differentiation	GeneOntologyBiologicalProcess_GO:0030316_osteoclast differentiation	0	0	3.67162	0	0			CCL3L1,CD300LF,IL12B,TNF
GO: Biological Process	GO:0030330	DNA damage response, signal transduction by p53 class mediator	GeneOntologyBiologicalProcess_GO:0030330_DNA damage response, signal transduction by p53 class mediator	0	0	0	0	2.50627					BATF,BCL3,CD44,CDKN1A,NPM1
GO: Biological Process	GO:0030334	regulation of cell migration	GeneOntologyBiologicalProcess_GO:0030334_regulation of cell migration	3.90915	0	2.72708	0	2.81637	CCL13,CCL2,CCL4,CCL7,CXCL10		ADORA3,AIF1,C3AR1,CCR5,F10,IGF1,TNF		ADAM8,CCL19,CCL24,CX3CR1,CYR61,F7,HMOX1,IL33,MADCAM1,NCKAP1L,P2RY6,PTGER4
GO: Biological Process	GO:0030335	positive regulation of cell migration	GeneOntologyBiologicalProcess_GO:0030335_positive regulation of cell migration	5.03214	0	3.24993	0	2.38025	CCL13,CCL2,CCL4,CCL7,CXCL10		ADORA3,AIF1,C3AR1,F10,IGF1,TNF		ADAM8,CCL19,CCL24,CYR61,F7,MADCAM1,NCKAP1L,P2RY6
GO: Biological Process	GO:0030397	membrane disassembly	GeneOntologyBiologicalProcess_GO:0030397_membrane disassembly	0	3.00893	0	0	0		CCNB2,CDK1,PLK1
GO: Cellular Component	GO:0030496	midbody	GeneOntologyCellularComponent_GO:0030496_midbody	0	10	0	0	0		ASPM,AURKA,BIRC5,CDCA8,CDK1,KIF23,PLK1,RACGAP1
GO: Cellular Component	GO:0030526	granulocyte macrophage colony-stimulating factor receptor complex	GeneOntologyCellularComponent_GO:0030526_granulocyte macrophage colony-stimulating factor receptor complex	0	2.2923	2.4485	0	0		CSF2RB	CSF2RB
GO: Biological Process	GO:0030593	neutrophil chemotaxis	GeneOntologyBiologicalProcess_GO:0030593_neutrophil chemotaxis	10	0	4.09043	0	2.59993	CCL13,CCL2,CXCL2,SAA1		C3AR1,CCL3L1,CXCL1,FCGR2A		AMICA1,CCL19,ITGAM,NCKAP1L
GO: Biological Process	GO:0030595	leukocyte chemotaxis	GeneOntologyBiologicalProcess_GO:0030595_leukocyte chemotaxis	10	0	10	0	4.33653	CCL13,CCL2,CCL4,CCL7,CXCL10,CXCL2,SAA1		AIF1,C3AR1,CCL3L1,CCR5,CXCL1,CXCR1,FCGR2A		ADAM8,AMICA1,CCL19,CCL24,CX3CR1,F7,ITGAM,NCKAP1L
GO: Biological Process	GO:0030832	regulation of actin filament length	GeneOntologyBiologicalProcess_GO:0030832_regulation of actin filament length	0	0	0	0	3.1887					ACTR3,ARPC1B,CAPG,CCL24,NCKAP1L,PLEK
GO: Biological Process	GO:0030833	regulation of actin filament polymerization	GeneOntologyBiologicalProcess_GO:0030833_regulation of actin filament polymerization	0	0	0	0	2.64728					ACTR3,ARPC1B,CAPG,CCL24,NCKAP1L
GO: Biological Process	GO:0030890	positive regulation of B cell proliferation	GeneOntologyBiologicalProcess_GO:0030890_positive regulation of B cell proliferation	0	0	0	0	2.36909					CDKN1A,NCKAP1L,TNFRSF4
GO: Cellular Component	GO:0030892	mitotic cohesin complex	GeneOntologyCellularComponent_GO:0030892_mitotic cohesin complex	0	1.99237	0	0	0		SGOL1
GO: Cellular Component	GO:0031012	extracellular matrix	GeneOntologyCellularComponent_GO:0031012_extracellular matrix	0	0	2.26397	0	0			C1QA,C1QB,C1QC,IGF1,LGALS3BP,MSR1
GO: Cellular Component	GO:0031021	interphase microtubule organizing center	GeneOntologyCellularComponent_GO:0031021_interphase microtubule organizing center	0	2.2923	0	0	0		BIRC5
GO: Biological Process	GO:0031023	microtubule organizing center organization	GeneOntologyBiologicalProcess_GO:0031023_microtubule organizing center organization	0	4.40127	0	0	0		AURKA,CCNF,CDK1,PLK1,SGOL1
GO: Biological Process	GO:0031099	regeneration	GeneOntologyBiologicalProcess_GO:0031099_regeneration	2.16139	0	0	0	0	CCL2,CXCL6
GO: Biological Process	GO:0031100	organ regeneration	GeneOntologyBiologicalProcess_GO:0031100_organ regeneration	2.9433	0	0	0	0	CCL2,CXCL6
GO: Biological Process	GO:0031145	anaphase-promoting complex-dependent proteasomal ubiquitin-dependent protein catabolic process	GeneOntologyBiologicalProcess_GO:0031145_anaphase-promoting complex-dependent proteasomal ubiquitin-dependent protein catabolic process	0	3.09412	0	0	0		AURKA,CDK1,PLK1,UBE2C
GO: Cellular Component	GO:0031226	intrinsic component of plasma membrane	GeneOntologyCellularComponent_GO:0031226_intrinsic component of plasma membrane	0	2.7578	4.04643	0	3.44179		CD300C,CD83,CD84,CSF2RB,CYBB,EMR1,FCER1G,GPR176,GPR65,ITGAX,LAPTM5,LILRB3,LRP12,NCF4,PTGIR,SLC16A6	ADORA3,C3AR1,CCR5,CSF2RB,F10,FCGR2B,GPNMB,KCNJ10,MSR1,NOXO1,PIGR,SLC7A8,STEAP4,TNF,TNFRSF9		ADAM8,CD44,CHRNA7,CSF2RA,CX3CR1,CYBA,DCLK1,FFAR2,FLT3,GPR68,ITGAM,KCNN4,LILRB3,MUC4,NCF2,NCKAP1L,P2RY6,PLAUR,RAMP3,SELPLG,SIRPA,TCIRG1,TNFRSF18,TNFRSF4,TRPV2
GO: Cellular Component	GO:0031253	cell projection membrane	GeneOntologyCellularComponent_GO:0031253_cell projection membrane	0	0	2.66937	0	0			AIF1,ITLN1,PIP5K1A,SCIMP,SLC26A4
GO: Cellular Component	GO:0031256	leading edge membrane	GeneOntologyCellularComponent_GO:0031256_leading edge membrane	0	0	2.01629	0	0			AIF1,PIP5K1A,SCIMP
GO: Cellular Component	GO:0031257	cell trailing edge membrane	GeneOntologyCellularComponent_GO:0031257_cell trailing edge membrane	0	0	2.4485	0	0			SCIMP
GO: Cellular Component	GO:0031259	uropod membrane	GeneOntologyCellularComponent_GO:0031259_uropod membrane	0	0	2.4485	0	0			SCIMP
GO: Biological Process	GO:0031294	lymphocyte costimulation	GeneOntologyBiologicalProcess_GO:0031294_lymphocyte costimulation	0	2.24598	0	0	0		CD86,PDCD1LG2,VAV1
GO: Biological Process	GO:0031295	T cell costimulation	GeneOntologyBiologicalProcess_GO:0031295_T cell costimulation	0	2.2629	0	0	0		CD86,PDCD1LG2,VAV1
GO: Biological Process	GO:0031347	regulation of defense response	GeneOntologyBiologicalProcess_GO:0031347_regulation of defense response	3.76188	0	5.59085	0	5.93362	CFB,CXCL6,FCGR1A,IRF7,SAA1		ADORA3,AOAH,CCL3L1,CCR5,CLEC7A,CTSK,CTSS,FCGR2A,FCGR2B,IL12B,TNF		ADAM8,ALOX5AP,BTK,C3,CCL24,CFP,CHRNA7,CTSB,IL33,ITGAM,LTA,NFKB2,NLRP1,PTGER4,PTPN22,TNFRSF1B,TNIP1,UNC93B1
GO: Biological Process	GO:0031349	positive regulation of defense response	GeneOntologyBiologicalProcess_GO:0031349_positive regulation of defense response	0	0	10	0	5.7387			ADORA3,CCL3L1,CCR5,CLEC7A,CTSK,CTSS,FCGR2A,IL12B,TNF		ADAM8,ALOX5AP,BTK,C3,CCL24,CTSB,IL33,ITGAM,LTA,NFKB2,PTGER4,TNIP1,UNC93B1
GO: Molecular Function	GO:0031386	protein tag	GeneOntologyMolecularFunction_GO:0031386_protein tag	2.68224	0	0	0	0	ISG15
GO: Biological Process	GO:0031398	positive regulation of protein ubiquitination	GeneOntologyBiologicalProcess_GO:0031398_positive regulation of protein ubiquitination	0	2.25592	0	0	0		CDK1,FANCI,PLK1,UBE2C
GO: Biological Process	GO:0031497	chromatin assembly	GeneOntologyBiologicalProcess_GO:0031497_chromatin assembly	0	3.33412	0	0	0		ASF1B,CENPH,CENPK,HIST1H1B,HIST1H2AD
GO: Biological Process	GO:0031529	ruffle organization	GeneOntologyBiologicalProcess_GO:0031529_ruffle organization	0	0	2.41027	0	0			AIF1,PIP5K1A
GO: Biological Process	GO:0031536	positive regulation of exit from mitosis	GeneOntologyBiologicalProcess_GO:0031536_positive regulation of exit from mitosis	0	3.82857	0	0	0		BIRC5,UBE2C
GO: Biological Process	GO:0031570	DNA integrity checkpoint	GeneOntologyBiologicalProcess_GO:0031570_DNA integrity checkpoint	0	2.93364	0	0	0		CCNA2,CDK1,PLK1,TICRR,TOP2A
GO: Biological Process	GO:0031572	G2 DNA damage checkpoint	GeneOntologyBiologicalProcess_GO:0031572_G2 DNA damage checkpoint	0	3.14762	0	0	0		CCNA2,CDK1,PLK1
GO: Biological Process	GO:0031577	spindle checkpoint	GeneOntologyBiologicalProcess_GO:0031577_spindle checkpoint	0	5.25413	0	0	0		AURKA,BIRC5,CENPE,PLK1,UBE2C
GO: Cellular Component	GO:0031616	spindle pole centrosome	GeneOntologyCellularComponent_GO:0031616_spindle pole centrosome	0	0	0	0	2.49928					KIFC1,NPM1
GO: Biological Process	GO:0031620	regulation of fever generation	GeneOntologyBiologicalProcess_GO:0031620_regulation of fever generation	0	0	3.2529	0	0			CCR5,TNF
GO: Biological Process	GO:0031622	positive regulation of fever generation	GeneOntologyBiologicalProcess_GO:0031622_positive regulation of fever generation	0	0	3.3488	0	0			CCR5,TNF
GO: Biological Process	GO:0031646	positive regulation of neurological system process	GeneOntologyBiologicalProcess_GO:0031646_positive regulation of neurological system process	2.44301	0	0	0	0	CCL13,CCL2
GO: Biological Process	GO:0031649	heat generation	GeneOntologyBiologicalProcess_GO:0031649_heat generation	0	0	2.68215	0	0			CCR5,TNF
GO: Biological Process	GO:0031650	regulation of heat generation	GeneOntologyBiologicalProcess_GO:0031650_regulation of heat generation	0	0	3.01703	0	0			CCR5,TNF
GO: Biological Process	GO:0031652	positive regulation of heat generation	GeneOntologyBiologicalProcess_GO:0031652_positive regulation of heat generation	0	0	3.16675	0	0			CCR5,TNF
GO: Molecular Function	GO:0031726	CCR1 chemokine receptor binding	GeneOntologyMolecularFunction_GO:0031726_CCR1 chemokine receptor binding	4.81456	0	0	0	0	CCL4,CCL7
GO: Molecular Function	GO:0031727	CCR2 chemokine receptor binding	GeneOntologyMolecularFunction_GO:0031727_CCR2 chemokine receptor binding	10	0	0	0	0	CCL13,CCL2,CCL7
GO: Molecular Function	GO:0031730	CCR5 chemokine receptor binding	GeneOntologyMolecularFunction_GO:0031730_CCR5 chemokine receptor binding	2.13924	0	0	0	0	CCL4
GO: Molecular Function	GO:0031841	neuropeptide Y receptor binding	GeneOntologyMolecularFunction_GO:0031841_neuropeptide Y receptor binding	0	0	2.44227	0	0			NPY
GO: Cellular Component	GO:0031904	endosome lumen	GeneOntologyCellularComponent_GO:0031904_endosome lumen	0	0	3.17215	0	0			CTSK,CTSS
GO: Cellular Component	GO:0032010	phagolysosome	GeneOntologyCellularComponent_GO:0032010_phagolysosome	0	0	0	0	3.35957					ADAM8,NCF2
GO: Biological Process	GO:0032020	ISG15-protein conjugation	GeneOntologyBiologicalProcess_GO:0032020_ISG15-protein conjugation	2.13603	0	0	0	0	ISG15
GO: Biological Process	GO:0032069	regulation of nuclease activity	GeneOntologyBiologicalProcess_GO:0032069_regulation of nuclease activity	2.59455	0	0	0	0	CCL2,OAS1
GO: Biological Process	GO:0032101	regulation of response to external stimulus	GeneOntologyBiologicalProcess_GO:0032101_regulation of response to external stimulus	10	0	10	0	5.72934	CCL13,CCL2,CCL4,CCL7,CFB,CXCL10,FCGR1A,SAA1		ADORA3,AIF1,AOAH,C3AR1,CCL3L1,CCR5,CTSS,FCGR2A,FCGR2B,IL12B,NPY,TNF		ADAM8,ALOX5AP,C3,CCL19,CCL24,CFP,CHRNA7,F7,IL33,LTA,NCKAP1L,NLRP1,PLAUR,PLEK,PTGER4,TNFRSF1B,TNIP1
GO: Biological Process	GO:0032102	negative regulation of response to external stimulus	GeneOntologyBiologicalProcess_GO:0032102_negative regulation of response to external stimulus	1.9585	0	2.65545	0	0	CCL2,SAA1		AIF1,AOAH,FCGR2B,IL12B
GO: Biological Process	GO:0032103	positive regulation of response to external stimulus	GeneOntologyBiologicalProcess_GO:0032103_positive regulation of response to external stimulus	10	0	10	0	10	CCL13,CCL2,CCL4,CCL7,CXCL10,FCGR1A		ADORA3,AIF1,C3AR1,CCL3L1,CCR5,CTSS,FCGR2A,IL12B,NPY,TNF		ADAM8,ALOX5AP,C3,CCL19,CCL24,F7,IL33,LTA,NCKAP1L,PTGER4,TNIP1
GO: Cellular Component	GO:0032133	chromosome passenger complex	GeneOntologyCellularComponent_GO:0032133_chromosome passenger complex	0	3.81387	0	0	0		BIRC5,CDCA8
GO: Biological Process	GO:0032270	positive regulation of cellular protein metabolic process	GeneOntologyBiologicalProcess_GO:0032270_positive regulation of cellular protein metabolic process	0	0	0	0	2.85532					ADAM8,BCL3,C3,CCL19,CD44,CDKN1A,CHRNA7,CYR61,FLT3,GADD45G,IL33,MAP4K1,NCKAP1L,NPM1,PIK3R5,PIK3R6,PIM1,TNFRSF1B
GO: Biological Process	GO:0032388	positive regulation of intracellular transport	GeneOntologyBiologicalProcess_GO:0032388_positive regulation of intracellular transport	0	0	2.46317	0	0			ADORA3,IGF1,IL12B,TNF
GO: Molecular Function	GO:0032403	protein complex binding	GeneOntologyMolecularFunction_GO:0032403_protein complex binding	0	5.54236	0	0	0		BIRC5,CCNE1,CENPE,CENPH,FCER1G,GAS2L3,KIF20A,KIF22,KIF23,NUSAP1,PLK1,RACGAP1,SKA1,SPAG5,UHRF1
GO: Biological Process	GO:0032467	positive regulation of cytokinesis	GeneOntologyBiologicalProcess_GO:0032467_positive regulation of cytokinesis	0	2.395	0	0	0		KIF23,RACGAP1
GO: Biological Process	GO:0032479	regulation of type I interferon production	GeneOntologyBiologicalProcess_GO:0032479_regulation of type I interferon production	2.25792	0	0	0	0	IRF7,ISG15
GO: Biological Process	GO:0032496	response to lipopolysaccharide	GeneOntologyBiologicalProcess_GO:0032496_response to lipopolysaccharide	4.08274	2.22715	0	0	2.35556	CCL13,CCL2,CXCL10,CXCL6	ACP5,CD14,CSF2,LY86,PTGIR			CX3CR1,GCH1,LITAF,LTA,NCF2,PTGER4,TNFRSF1B
GO: Biological Process	GO:0032507	maintenance of protein location in cell	GeneOntologyBiologicalProcess_GO:0032507_maintenance of protein location in cell	0	3.69427	0	0	0		CENPE,NFKBIE,RACGAP1,SGOL1,SPAG5
GO: Biological Process	GO:0032535	regulation of cellular component size	GeneOntologyBiologicalProcess_GO:0032535_regulation of cellular component size	0	0	0	0	2.4614					ACTR3,ARPC1B,CAPG,CCL24,NCKAP1L,PLEK,TRPV2
GO: Biological Process	GO:0032606	type I interferon production	GeneOntologyBiologicalProcess_GO:0032606_type I interferon production	2.2423	0	0	0	0	IRF7,ISG15
GO: Biological Process	GO:0032607	interferon-alpha production	GeneOntologyBiologicalProcess_GO:0032607_interferon-alpha production	1.77895	2.54457	0	0	0	IRF7	IRF5,TLR7
GO: Biological Process	GO:0032609	interferon-gamma production	GeneOntologyBiologicalProcess_GO:0032609_interferon-gamma production	0	0	2.31805	0	0			IL12B,INHBA,TNF
GO: Biological Process	GO:0032613	interleukin-10 production	GeneOntologyBiologicalProcess_GO:0032613_interleukin-10 production	0	0	3.40366	0	0			FCGR2B,IL12B,TNFRSF9
GO: Biological Process	GO:0032640	tumor necrosis factor production	GeneOntologyBiologicalProcess_GO:0032640_tumor necrosis factor production	0	0	4.95284	0	0			CCL3L1,CCR5,CLEC7A,FCGR2A,IL12B
GO: Biological Process	GO:0032647	regulation of interferon-alpha production	GeneOntologyBiologicalProcess_GO:0032647_regulation of interferon-alpha production	1.77895	2.54457	0	0	0	IRF7	IRF5,TLR7
GO: Biological Process	GO:0032649	regulation of interferon-gamma production	GeneOntologyBiologicalProcess_GO:0032649_regulation of interferon-gamma production	0	0	2.46808	0	0			IL12B,INHBA,TNF
GO: Biological Process	GO:0032653	regulation of interleukin-10 production	GeneOntologyBiologicalProcess_GO:0032653_regulation of interleukin-10 production	0	0	3.50467	0	0			FCGR2B,IL12B,TNFRSF9
GO: Biological Process	GO:0032680	regulation of tumor necrosis factor production	GeneOntologyBiologicalProcess_GO:0032680_regulation of tumor necrosis factor production	0	0	4.95284	0	0			CCL3L1,CCR5,CLEC7A,FCGR2A,IL12B
GO: Biological Process	GO:0032681	regulation of lymphotoxin A production	GeneOntologyBiologicalProcess_GO:0032681_regulation of lymphotoxin A production	0	2.29955	0	0	0		CD86
GO: Biological Process	GO:0032693	negative regulation of interleukin-10 production	GeneOntologyBiologicalProcess_GO:0032693_negative regulation of interleukin-10 production	0	0	3.3488	0	0			FCGR2B,IL12B
GO: Biological Process	GO:0032727	positive regulation of interferon-alpha production	GeneOntologyBiologicalProcess_GO:0032727_positive regulation of interferon-alpha production	1.9406	0	0	0	0	IRF7
GO: Biological Process	GO:0032731	positive regulation of interleukin-1 beta production	GeneOntologyBiologicalProcess_GO:0032731_positive regulation of interleukin-1 beta production	0	0	2.34667	0	0			CCL3L1,CCR5
GO: Biological Process	GO:0032732	positive regulation of interleukin-1 production	GeneOntologyBiologicalProcess_GO:0032732_positive regulation of interleukin-1 production	0	0	2.25971	0	0			CCL3L1,CCR5
GO: Biological Process	GO:0032733	positive regulation of interleukin-10 production	GeneOntologyBiologicalProcess_GO:0032733_positive regulation of interleukin-10 production	0	2.44189	0	0	0		CD83,FCER1G
GO: Biological Process	GO:0032760	positive regulation of tumor necrosis factor production	GeneOntologyBiologicalProcess_GO:0032760_positive regulation of tumor necrosis factor production	0	0	4.90457	0	0			CCL3L1,CCR5,CLEC7A,IL12B
GO: Biological Process	GO:0032814	regulation of natural killer cell activation	GeneOntologyBiologicalProcess_GO:0032814_regulation of natural killer cell activation	0	0	2.37785	0	0			IL12B,SLAMF7
GO: Biological Process	GO:0032880	regulation of protein localization	GeneOntologyBiologicalProcess_GO:0032880_regulation of protein localization	0	3.06185	3.41464	0	3.84514		CD14,CD300C,CDCA5,CDK1,CENPE,NFKBIE,RACGAP1,SPAG5,TLR7	CCL3L1,CCR5,CLEC6A,IGF1,IL12B,SLC26A4,TNF,TNFRSF9		ADAM8,BCL3,CCL19,CDKN1A,CELSR3,IL33,KCNN4,LITAF,NLRP1,PTGER4,RACGAP1,RAMP3,TACC3,TNFRSF4
GO: Biological Process	GO:0032886	regulation of microtubule-based process	GeneOntologyBiologicalProcess_GO:0032886_regulation of microtubule-based process	0	5.62375	0	0	0		AURKA,CCNF,CENPE,RACGAP1,SKA1,SPAG5,TPX2
GO: Biological Process	GO:0032897	negative regulation of viral transcription	GeneOntologyBiologicalProcess_GO:0032897_negative regulation of viral transcription	1.80676	0	0	0	0	CCL4
GO: Biological Process	GO:0032940	secretion by cell	GeneOntologyBiologicalProcess_GO:0032940_secretion by cell	0	0	3.15408	0	2.52476			ADORA3,CCL3L1,CCR5,CLEC6A,FCGR2A,HCAR2,IGF1,INHBA,TNF,TNFRSF9		ADAM8,BTK,CCL19,CHRNA7,GPR68,HMOX1,IL33,KCNN4,LAT2,NLRP1,PLEK,PRKCB,PSAP,PTGER4,TNFRSF4,WDR1
GO: Biological Process	GO:0032943	mononuclear cell proliferation	GeneOntologyBiologicalProcess_GO:0032943_mononuclear cell proliferation	0	0	2.12411	0	2.49439			AIF1,FCGR2B,IGF1,IL12B		CCL19,CDKN1A,FLT3,ITGAM,NCKAP1L,PTPN22,TNFRSF4
GO: Biological Process	GO:0032944	regulation of mononuclear cell proliferation	GeneOntologyBiologicalProcess_GO:0032944_regulation of mononuclear cell proliferation	0	0	2.50879	0	0			AIF1,FCGR2B,IGF1,IL12B
GO: Biological Process	GO:0032946	positive regulation of mononuclear cell proliferation	GeneOntologyBiologicalProcess_GO:0032946_positive regulation of mononuclear cell proliferation	0	0	2.17471	0	0			AIF1,IGF1,IL12B
GO: Biological Process	GO:0032956	regulation of actin cytoskeleton organization	GeneOntologyBiologicalProcess_GO:0032956_regulation of actin cytoskeleton organization	0	0	0	0	2.49439					ACTR3,ARPC1B,CAPG,CCL24,NCKAP1L,PLEK,PTGER4
GO: Cellular Component	GO:0032993	protein-DNA complex	GeneOntologyCellularComponent_GO:0032993_protein-DNA complex	0	10	0	0	0		BIRC5,CDCA5,CDCA8,CENPE,CENPH,CENPK,HIST1H1B,HIST1H2AD,KIF22,MKI67,PLK1,SGOL1,SKA1,SPAG5,SPC25
GO: Cellular Component	GO:0032997	Fc receptor complex	GeneOntologyCellularComponent_GO:0032997_Fc receptor complex	0	1.99237	0	0	0		FCER1G
GO: Cellular Component	GO:0032998	Fc-epsilon receptor I complex	GeneOntologyCellularComponent_GO:0032998_Fc-epsilon receptor I complex	0	1.99237	0	0	0		FCER1G
GO: Biological Process	GO:0033002	muscle cell proliferation	GeneOntologyBiologicalProcess_GO:0033002_muscle cell proliferation	0	0	2.79626	0	0			AIF1,IGF1,IL12B,TNF
GO: Biological Process	GO:0033028	myeloid cell apoptotic process	GeneOntologyBiologicalProcess_GO:0033028_myeloid cell apoptotic process	0	0	2.28767	0	0			CCR5,HCAR2
GO: Biological Process	GO:0033032	regulation of myeloid cell apoptotic process	GeneOntologyBiologicalProcess_GO:0033032_regulation of myeloid cell apoptotic process	0	0	2.44404	0	0			CCR5,HCAR2
GO: Biological Process	GO:0033033	negative regulation of myeloid cell apoptotic process	GeneOntologyBiologicalProcess_GO:0033033_negative regulation of myeloid cell apoptotic process	1.80676	0	0	0	0	IRF7
GO: Biological Process	GO:0033043	regulation of organelle organization	GeneOntologyBiologicalProcess_GO:0033043_regulation of organelle organization	0	5.29476	0	0	0		AURKA,BIRC5,CCNF,CDCA5,CENPE,CSF2,GPR65,NUSAP1,PLK1,RACGAP1,SKA1,SPAG5,TPX2,UBE2C
GO: Cellular Component	GO:0033256	I-kappaB/NF-kappaB complex	GeneOntologyCellularComponent_GO:0033256_I-kappaB/NF-kappaB complex	0	0	0	0	3.14018					BCL3,NFKB2
GO: Cellular Component	GO:0033257	Bcl3/NF-kappaB2 complex	GeneOntologyCellularComponent_GO:0033257_Bcl3/NF-kappaB2 complex	0	0	0	0	4.13278					BCL3,NFKB2
GO: Biological Process	GO:0033273	response to vitamin	GeneOntologyBiologicalProcess_GO:0033273_response to vitamin	2.66906	0	0	0	0	CCL2,CXCL10
GO: Biological Process	GO:0033552	response to vitamin B3	GeneOntologyBiologicalProcess_GO:0033552_response to vitamin B3	2.97984	0	0	0	0	CCL2
GO: Biological Process	GO:0033554	cellular response to stress	GeneOntologyBiologicalProcess_GO:0033554_cellular response to stress	0	2.48906	0	0	0		CCNA2,CDCA5,CDK1,EXO1,FANCI,FIGNL1,KIF22,MKI67,PLK1,RAD51,RAD51AP1,TICRR,TOP2A,TRIP13,UHRF1
GO: Biological Process	GO:0033623	regulation of integrin activation	GeneOntologyBiologicalProcess_GO:0033623_regulation of integrin activation	0	0	0	0	2.56769					PLEK,PTGER4
GO: Biological Process	GO:0033674	positive regulation of kinase activity	GeneOntologyBiologicalProcess_GO:0033674_positive regulation of kinase activity	0	0	0	0	3.40762					ADAM8,CCL19,CDKN1A,CHRNA7,CYR61,FLT3,GADD45G,MAP4K1,NCKAP1L,NPM1,PIK3R5,PIK3R6,PIM1
GO: Biological Process	GO:0033993	response to lipid	GeneOntologyBiologicalProcess_GO:0033993_response to lipid	2.38254	0	0	0	4.15855	CCL13,CCL2,CXCL10,CXCL6				CCL19,CDKN1A,CX3CR1,F7,GCH1,GRN,HMOX1,LITAF,LTA,NAIP,NCF2,NR4A1,NR4A2,PTGER4,RAMP3,TNFRSF1B,UBE2L3
GO: Biological Process	GO:0034080	CENP-A containing nucleosome assembly at centromere	GeneOntologyBiologicalProcess_GO:0034080_CENP-A containing nucleosome assembly at centromere	0	2.23053	0	0	0		CENPH,CENPK
GO: Biological Process	GO:0034097	response to cytokine	GeneOntologyBiologicalProcess_GO:0034097_response to cytokine	4.69896	0	3.66651	0	0	CCL13,CCL2,FCGR1A,IRF7,ISG15,OAS1		AIF1,CCR5,CSF2RB,CXCR1,DARC,IL12B,LCN2,SERPINA3,TNF
GO: Biological Process	GO:0034109	homotypic cell-cell adhesion	GeneOntologyBiologicalProcess_GO:0034109_homotypic cell-cell adhesion	0	0	0	0	2.87317					ADAM8,CD44,LGALS1,PLEK
GO: Biological Process	GO:0034110	regulation of homotypic cell-cell adhesion	GeneOntologyBiologicalProcess_GO:0034110_regulation of homotypic cell-cell adhesion	0	0	0	0	3.1547					ADAM8,CD44,LGALS1
GO: Biological Process	GO:0034112	positive regulation of homotypic cell-cell adhesion	GeneOntologyBiologicalProcess_GO:0034112_positive regulation of homotypic cell-cell adhesion	0	0	0	0	2.7967					CD44,LGALS1
GO: Biological Process	GO:0034124	regulation of MyD88-dependent toll-like receptor signaling pathway	GeneOntologyBiologicalProcess_GO:0034124_regulation of MyD88-dependent toll-like receptor signaling pathway	2.50315	0	0	0	0	IRF7
GO: Biological Process	GO:0034127	regulation of MyD88-independent toll-like receptor signaling pathway	GeneOntologyBiologicalProcess_GO:0034127_regulation of MyD88-independent toll-like receptor signaling pathway	2.97984	0	0	0	0	IRF7
GO: Biological Process	GO:0034340	response to type I interferon	GeneOntologyBiologicalProcess_GO:0034340_response to type I interferon	4.16828	0	0	0	0	IRF7,ISG15,OAS1
GO: Biological Process	GO:0034341	response to interferon-gamma	GeneOntologyBiologicalProcess_GO:0034341_response to interferon-gamma	10	0	0	0	0	CCL13,CCL2,FCGR1A,IRF7,OAS1
GO: Biological Process	GO:0034349	glial cell apoptotic process	GeneOntologyBiologicalProcess_GO:0034349_glial cell apoptotic process	1.9406	0	0	0	0	CCL2
GO: Biological Process	GO:0034350	regulation of glial cell apoptotic process	GeneOntologyBiologicalProcess_GO:0034350_regulation of glial cell apoptotic process	2.13603	0	0	0	0	CCL2
GO: Biological Process	GO:0034351	negative regulation of glial cell apoptotic process	GeneOntologyBiologicalProcess_GO:0034351_negative regulation of glial cell apoptotic process	2.13603	0	0	0	0	CCL2
GO: Biological Process	GO:0034390	smooth muscle cell apoptotic process	GeneOntologyBiologicalProcess_GO:0034390_smooth muscle cell apoptotic process	0	0	2.88994	0	0			IGF1,IL12B
GO: Biological Process	GO:0034391	regulation of smooth muscle cell apoptotic process	GeneOntologyBiologicalProcess_GO:0034391_regulation of smooth muscle cell apoptotic process	0	0	2.88994	0	0			IGF1,IL12B
GO: Biological Process	GO:0034453	microtubule anchoring	GeneOntologyBiologicalProcess_GO:0034453_microtubule anchoring	0	4.46223	0	0	0		CENPE,RACGAP1,SGOL1,SPAG5
GO: Biological Process	GO:0034502	protein localization to chromosome	GeneOntologyBiologicalProcess_GO:0034502_protein localization to chromosome	0	3.53439	0	0	0		CDCA5,CDK1,PLK1
GO: Biological Process	GO:0034508	centromere complex assembly	GeneOntologyBiologicalProcess_GO:0034508_centromere complex assembly	0	3.07626	0	0	0		CENPE,CENPH,CENPK
GO: Biological Process	GO:0034612	response to tumor necrosis factor	GeneOntologyBiologicalProcess_GO:0034612_response to tumor necrosis factor	2.2346	0	0	0	2.52322	CCL13,CCL2				CYBA,GCH1,TNFRSF18,TNFRSF1B,TNFRSF4
GO: Biological Process	GO:0034622	cellular macromolecular complex assembly	GeneOntologyBiologicalProcess_GO:0034622_cellular macromolecular complex assembly	0	3.41702	0	0	0		ASF1B,CENPE,CENPH,CENPK,HIST1H1B,HIST1H2AD,KIF23,RACGAP1,RAD51,TICRR,UBE2C
GO: Biological Process	GO:0034724	DNA replication-independent nucleosome organization	GeneOntologyBiologicalProcess_GO:0034724_DNA replication-independent nucleosome organization	0	2.23053	0	0	0		CENPH,CENPK
GO: Biological Process	GO:0034728	nucleosome organization	GeneOntologyBiologicalProcess_GO:0034728_nucleosome organization	0	3.19962	0	0	0		ASF1B,CENPH,CENPK,HIST1H1B,HIST1H2AD
GO: Molecular Function	GO:0034736	cholesterol O-acyltransferase activity	GeneOntologyMolecularFunction_GO:0034736_cholesterol O-acyltransferase activity	0	0	2.14201	0	0			SOAT2
GO: Biological Process	GO:0035283	central nervous system segmentation	GeneOntologyBiologicalProcess_GO:0035283_central nervous system segmentation	0	4.12817	0	0	0		EGR2,MAFB
GO: Biological Process	GO:0035284	brain segmentation	GeneOntologyBiologicalProcess_GO:0035284_brain segmentation	0	4.12817	0	0	0		EGR2,MAFB
GO: Biological Process	GO:0035457	cellular response to interferon-alpha	GeneOntologyBiologicalProcess_GO:0035457_cellular response to interferon-alpha	2.02732	0	0	0	0	OAS1
GO: Molecular Function	GO:0035586	purinergic receptor activity	GeneOntologyMolecularFunction_GO:0035586_purinergic receptor activity	0	0	2.43731	0	0			ADORA3,HCAR2
GO: Biological Process	GO:0035587	purinergic receptor signaling pathway	GeneOntologyBiologicalProcess_GO:0035587_purinergic receptor signaling pathway	0	0	2.59493	0	0			ADORA3,HCAR2
GO: Biological Process	GO:0035684	helper T cell extravasation	GeneOntologyBiologicalProcess_GO:0035684_helper T cell extravasation	5.50628	0	0	0	0	CCL13,CCL2
GO: Biological Process	GO:0035702	monocyte homeostasis	GeneOntologyBiologicalProcess_GO:0035702_monocyte homeostasis	2.97984	0	0	0	0	CCL13
GO: Biological Process	GO:0035710	CD4-positive, alpha-beta T cell activation	GeneOntologyBiologicalProcess_GO:0035710_CD4-positive, alpha-beta T cell activation	0	0	0	0	10					BATF,BCL3,CCL19,GADD45G,NCKAP1L,PTGER4,RELB
GO: Biological Process	GO:0035747	natural killer cell chemotaxis	GeneOntologyBiologicalProcess_GO:0035747_natural killer cell chemotaxis	10	0	0	0	0	CCL2,CCL4,CCL7
GO: Biological Process	GO:0035821	modification of morphology or physiology of other organism	GeneOntologyBiologicalProcess_GO:0035821_modification of morphology or physiology of other organism	3.13414	0	0	0	0	CCL4,CXCL6,IRF7,ISG15
GO: Biological Process	GO:0035825	reciprocal DNA recombination	GeneOntologyBiologicalProcess_GO:0035825_reciprocal DNA recombination	0	2.9146	0	0	0		RAD51,TOP2A,TRIP13
GO: Cellular Component	GO:0036019	endolysosome	GeneOntologyCellularComponent_GO:0036019_endolysosome	0	0	3.46235	0	0			CTSK,CTSS
GO: Cellular Component	GO:0036021	endolysosome lumen	GeneOntologyCellularComponent_GO:0036021_endolysosome lumen	0	0	4.12736	0	0			CTSK,CTSS
GO: Biological Process	GO:0036314	response to sterol	GeneOntologyBiologicalProcess_GO:0036314_response to sterol	0	0	2.63739	0	0			CCR5,INHBA
GO: Biological Process	GO:0036336	dendritic cell migration	GeneOntologyBiologicalProcess_GO:0036336_dendritic cell migration	0	0	2.55454	0	0			CCR5,CXCR1
GO: Molecular Function	GO:0038023	signaling receptor activity	GeneOntologyMolecularFunction_GO:0038023_signaling receptor activity	0	0	3.04659	0	0			ADORA3,C3AR1,CCR5,CLEC7A,CSF2RB,CXCR1,DARC,FCGR2A,HCAR2,IL12B,IL1R2,NPY,TREM2
GO: Biological Process	GO:0038034	signal transduction in absence of ligand	GeneOntologyBiologicalProcess_GO:0038034_signal transduction in absence of ligand	0	0	3.67162	0	0			IGF1,INHBA,LCN2,TNF
GO: Biological Process	GO:0038043	interleukin-5-mediated signaling pathway	GeneOntologyBiologicalProcess_GO:0038043_interleukin-5-mediated signaling pathway	0	0	2.14541	0	0			CSF2RB
GO: Biological Process	GO:0038112	interleukin-8-mediated signaling pathway	GeneOntologyBiologicalProcess_GO:0038112_interleukin-8-mediated signaling pathway	0	0	2.14541	0	0			CXCR1
GO: Biological Process	GO:0038156	interleukin-3-mediated signaling pathway	GeneOntologyBiologicalProcess_GO:0038156_interleukin-3-mediated signaling pathway	0	0	2.14541	0	0			CSF2RB
GO: Biological Process	GO:0039528	cytoplasmic pattern recognition receptor signaling pathway in response to virus	GeneOntologyBiologicalProcess_GO:0039528_cytoplasmic pattern recognition receptor signaling pathway in response to virus	1.83651	0	0	0	0	IRF7
GO: Biological Process	GO:0039530	MDA-5 signaling pathway	GeneOntologyBiologicalProcess_GO:0039530_MDA-5 signaling pathway	2.20276	0	0	0	0	IRF7
GO: Biological Process	GO:0040008	regulation of growth	GeneOntologyBiologicalProcess_GO:0040008_regulation of growth	0	0	2.26824	0	0			CCR5,GDF3,IGF1,IL12B,INHBA,MT1H,TNF
GO: Biological Process	GO:0040011	locomotion	GeneOntologyBiologicalProcess_GO:0040011_locomotion	5.33848	0	4.55779	0	3.53959	CCL13,CCL2,CCL4,CCL7,CXCL10,CXCL2,CXCL6,CXCL9,SAA1		ADORA3,AIF1,C3AR1,CCL3L1,CCR5,CD177,CXCL1,CXCR1,F10,FCGR2A,IGF1,IL12B,PIP5K1A,SLC7A8,TNF,TREM2		ADAM8,AMICA1,CCL19,CCL24,CD44,CELSR3,CHRNA7,CX3CR1,CYR61,DCLK1,DOK2,F7,HEXB,HMOX1,IL33,ITGAM,MADCAM1,NCKAP1L,NR4A1,NR4A2,P2RY6,PLAUR,PTGER4,SELPLG,SIRPA,SLC7A5
GO: Biological Process	GO:0040012	regulation of locomotion	GeneOntologyBiologicalProcess_GO:0040012_regulation of locomotion	3.65039	0	2.41885	0	2.36556	CCL13,CCL2,CCL4,CCL7,CXCL10		ADORA3,AIF1,C3AR1,CCR5,F10,IGF1,TNF		ADAM8,CCL19,CCL24,CX3CR1,CYR61,F7,HMOX1,IL33,MADCAM1,NCKAP1L,P2RY6,PTGER4
GO: Biological Process	GO:0040017	positive regulation of locomotion	GeneOntologyBiologicalProcess_GO:0040017_positive regulation of locomotion	4.92499	0	3.13415	0	0	CCL13,CCL2,CCL4,CCL7,CXCL10		ADORA3,AIF1,C3AR1,F10,IGF1,TNF
GO: Biological Process	GO:0042035	regulation of cytokine biosynthetic process	GeneOntologyBiologicalProcess_GO:0042035_regulation of cytokine biosynthetic process	0	0	3.32556	0	0			FCGR2A,IL12B,INHBA,TNF
GO: Biological Process	GO:0042060	wound healing	GeneOntologyBiologicalProcess_GO:0042060_wound healing	0	2.25478	0	0	10		CD84,CENPE,FCER1G,ITGAX,KIF22,KIF23,PTGIR,RACGAP1,VAV1			AMICA1,APBB1IP,C3,CD44,CYR61,DOK2,F7,HMOX1,ITGAM,KIFC1,MYC,PIK3R5,PIK3R6,PLAUR,PLEK,PRKCB,PSAP,RACGAP1,SELPLG,SIRPA,SLC7A5,WDR1
GO: Biological Process	GO:0042088	T-helper 1 type immune response	GeneOntologyBiologicalProcess_GO:0042088_T-helper 1 type immune response	0	0	0	0	4.42074					BCL3,CCL19,GADD45G,IL33,RELB
GO: Biological Process	GO:0042089	cytokine biosynthetic process	GeneOntologyBiologicalProcess_GO:0042089_cytokine biosynthetic process	0	0	3.14167	0	0			FCGR2A,IL12B,INHBA,TNF
GO: Biological Process	GO:0042092	type 2 immune response	GeneOntologyBiologicalProcess_GO:0042092_type 2 immune response	0	0	0	0	2.58991					BATF,BCL3,IL33
GO: Biological Process	GO:0042093	T-helper cell differentiation	GeneOntologyBiologicalProcess_GO:0042093_T-helper cell differentiation	0	0	0	0	10					BATF,BCL3,CCL19,GADD45G,PTGER4,RELB
GO: Biological Process	GO:0042095	interferon-gamma biosynthetic process	GeneOntologyBiologicalProcess_GO:0042095_interferon-gamma biosynthetic process	0	0	2.63739	0	0			IL12B,INHBA
GO: Biological Process	GO:0042102	positive regulation of T cell proliferation	GeneOntologyBiologicalProcess_GO:0042102_positive regulation of T cell proliferation	0	0	2.62433	0	0			AIF1,IGF1,IL12B
GO: Biological Process	GO:0042104	positive regulation of activated T cell proliferation	GeneOntologyBiologicalProcess_GO:0042104_positive regulation of activated T cell proliferation	0	0	2.59493	0	0			IGF1,IL12B
GO: Biological Process	GO:0042107	cytokine metabolic process	GeneOntologyBiologicalProcess_GO:0042107_cytokine metabolic process	0	0	3.08508	0	0			FCGR2A,IL12B,INHBA,TNF
GO: Biological Process	GO:0042108	positive regulation of cytokine biosynthetic process	GeneOntologyBiologicalProcess_GO:0042108_positive regulation of cytokine biosynthetic process	0	0	2.825	0	0			FCGR2A,IL12B,TNF
GO: Biological Process	GO:0042110	T cell activation	GeneOntologyBiologicalProcess_GO:0042110_T cell activation	0	0	0	0	5.06306					ADAM8,BATF,BCL3,CCL19,CHRNA7,FLT3,GADD45G,ITGAM,LGALS1,NCKAP1L,PTGER4,PTPN22,RELB,TNFRSF4
GO: Biological Process	GO:0042113	B cell activation	GeneOntologyBiologicalProcess_GO:0042113_B cell activation	0	0	0	0	5.99692					BATF,BCL3,BTK,CDKN1A,CHRNA7,FLT3,LAT2,LGALS1,NCKAP1L,PRKCB,TNFRSF4
GO: Molecular Function	GO:0042164	interleukin-12 alpha subunit binding	GeneOntologyMolecularFunction_GO:0042164_interleukin-12 alpha subunit binding	0	0	2.44227	0	0			IL12B
GO: Biological Process	GO:0042325	regulation of phosphorylation	GeneOntologyBiologicalProcess_GO:0042325_regulation of phosphorylation	0	0	0	0	2.81673					ADAM8,C3,CCL19,CCNA1,CD44,CDKN1A,CHRNA7,CKS1B,CYR61,FLT3,GADD45G,MAP4K1,MYC,NCKAP1L,NPM1,PIK3R5,PIK3R6,PIM1,TNFRSF4
GO: Biological Process	GO:0042327	positive regulation of phosphorylation	GeneOntologyBiologicalProcess_GO:0042327_positive regulation of phosphorylation	0	0	0	0	3.07944					ADAM8,C3,CCL19,CD44,CDKN1A,CHRNA7,CYR61,FLT3,GADD45G,MAP4K1,NCKAP1L,NPM1,PIK3R5,PIK3R6,PIM1
GO: Biological Process	GO:0042330	taxis	GeneOntologyBiologicalProcess_GO:0042330_taxis	10	0	3.32379	0	0	CCL13,CCL2,CCL4,CCL7,CXCL10,CXCL2,CXCL6,CXCL9,SAA1		AIF1,C3AR1,CCL3L1,CCR5,CXCL1,CXCR1,FCGR2A,PIP5K1A,TREM2
GO: Biological Process	GO:0042346	positive regulation of NF-kappaB import into nucleus	GeneOntologyBiologicalProcess_GO:0042346_positive regulation of NF-kappaB import into nucleus	0	0	2.44404	0	0			IL12B,TNF
GO: Molecular Function	GO:0042379	chemokine receptor binding	GeneOntologyMolecularFunction_GO:0042379_chemokine receptor binding	10	0	0	0	0	CCL13,CCL2,CCL4,CCL7,CXCL10,CXCL2,CXCL6,CXCL9
GO: Biological Process	GO:0042416	dopamine biosynthetic process	GeneOntologyBiologicalProcess_GO:0042416_dopamine biosynthetic process	0	0	0	0	2.47331					GCH1,NR4A2
GO: Biological Process	GO:0042493	response to drug	GeneOntologyBiologicalProcess_GO:0042493_response to drug	0	0	0	0	2.61273					BTK,CDKN1A,CTPS1,CYBA,LGALS1,LTA,MYC,NCF2,NCKAP1L,PRKCB
GO: Biological Process	GO:0042506	tyrosine phosphorylation of Stat5 protein	GeneOntologyBiologicalProcess_GO:0042506_tyrosine phosphorylation of Stat5 protein	0	0	2.47925	0	0			IGF1,IL12B
GO: Biological Process	GO:0042522	regulation of tyrosine phosphorylation of Stat5 protein	GeneOntologyBiologicalProcess_GO:0042522_regulation of tyrosine phosphorylation of Stat5 protein	0	0	2.59493	0	0			IGF1,IL12B
GO: Biological Process	GO:0042523	positive regulation of tyrosine phosphorylation of Stat5 protein	GeneOntologyBiologicalProcess_GO:0042523_positive regulation of tyrosine phosphorylation of Stat5 protein	0	0	2.7796	0	0			IGF1,IL12B
GO: Cellular Component	GO:0042585	germinal vesicle	GeneOntologyCellularComponent_GO:0042585_germinal vesicle	0	1.81738	0	0	0		AURKA
GO: Biological Process	GO:0042592	homeostatic process	GeneOntologyBiologicalProcess_GO:0042592_homeostatic process	3.68401	0	10	0	0	CCL13,CCL2,CCL7,CXCL2,CXCL6,ISG15,SAA1		BCL2A1,C3AR1,CCL3L1,CCR5,CTSK,CTSS,CXCL1,HCAR2,IGF1,INHBA,KCNJ10,LCN2,MT1H,SERPINA3,SLC26A4,SLC7A8,SOAT2,STEAP4,TNF
GO: Biological Process	GO:0042634	regulation of hair cycle	GeneOntologyBiologicalProcess_GO:0042634_regulation of hair cycle	0	0	2.88994	0	0			INHBA,TNF
GO: Biological Process	GO:0042742	defense response to bacterium	GeneOntologyBiologicalProcess_GO:0042742_defense response to bacterium	3.10287	0	0	0	0	CXCL6,FCGR1A,ISG15
GO: Biological Process	GO:0042770	signal transduction in response to DNA damage	GeneOntologyBiologicalProcess_GO:0042770_signal transduction in response to DNA damage	0	0	0	0	2.33115					BATF,BCL3,CD44,CDKN1A,NPM1
GO: Biological Process	GO:0042832	defense response to protozoan	GeneOntologyBiologicalProcess_GO:0042832_defense response to protozoan	0	0	2.68215	0	0			CLEC7A,IL12B
GO: Biological Process	GO:0042981	regulation of apoptotic process	GeneOntologyBiologicalProcess_GO:0042981_regulation of apoptotic process	0	0	2.16798	0	5.80463			AIF1,BCL2A1,CCL3L1,CCR5,HCAR2,IGF1,IL12B,INHBA,LCN2,SIGLEC1,TNF		ADAM8,BCL3,BTK,CCL19,CD44,CDKN1A,CSTB,CTSB,CTSC,CX3CR1,CYR61,FGD2,FLT3,HMOX1,LGALS1,LTA,MUC4,MYC,NAIP,NCF2,NCKAP1L,NLRP1,NPM1,NR4A1,NR4A2,PIM1,PLAUR,TNFAIP8,TNFRSF18,TNFRSF4
GO: Biological Process	GO:0043011	myeloid dendritic cell differentiation	GeneOntologyBiologicalProcess_GO:0043011_myeloid dendritic cell differentiation	0	2.49162	0	0	4.88582		CSF2,LILRB3			BATF,BATF3,LILRB3,RELB
GO: Biological Process	GO:0043016	regulation of lymphotoxin A biosynthetic process	GeneOntologyBiologicalProcess_GO:0043016_regulation of lymphotoxin A biosynthetic process	0	2.29955	0	0	0		CD86
GO: Biological Process	GO:0043017	positive regulation of lymphotoxin A biosynthetic process	GeneOntologyBiologicalProcess_GO:0043017_positive regulation of lymphotoxin A biosynthetic process	0	2.29955	0	0	0		CD86
GO: Cellular Component	GO:0043020	NADPH oxidase complex	GeneOntologyCellularComponent_GO:0043020_NADPH oxidase complex	0	2.94749	0	0	2.49928		CYBB,NCF4			CYBA,NCF2
GO: Biological Process	GO:0043062	extracellular structure organization	GeneOntologyBiologicalProcess_GO:0043062_extracellular structure organization	0	0	0	0	2.54539					BCL3,CD44,CTSB,CYR61,LGALS3,MMP19,MMP8,NFKB2,SH3PXD2B
GO: Biological Process	GO:0043065	positive regulation of apoptotic process	GeneOntologyBiologicalProcess_GO:0043065_positive regulation of apoptotic process	0	0	2.42597	0	0			CCL3L1,CCR5,HCAR2,IL12B,SIGLEC1,TNF
GO: Biological Process	GO:0043066	negative regulation of apoptotic process	GeneOntologyBiologicalProcess_GO:0043066_negative regulation of apoptotic process	0	0	0	0	4.44798					ADAM8,BCL3,CCL19,CD44,CDKN1A,CX3CR1,CYR61,HMOX1,MUC4,MYC,NAIP,NCKAP1L,NPM1,NR4A2,PIM1,PLAUR,TNFAIP8,TNFRSF18,TNFRSF4
GO: Biological Process	GO:0043067	regulation of programmed cell death	GeneOntologyBiologicalProcess_GO:0043067_regulation of programmed cell death	0	0	2.13451	0	5.71075			AIF1,BCL2A1,CCL3L1,CCR5,HCAR2,IGF1,IL12B,INHBA,LCN2,SIGLEC1,TNF		ADAM8,BCL3,BTK,CCL19,CD44,CDKN1A,CSTB,CTSB,CTSC,CX3CR1,CYR61,FGD2,FLT3,HMOX1,LGALS1,LTA,MUC4,MYC,NAIP,NCF2,NCKAP1L,NLRP1,NPM1,NR4A1,NR4A2,PIM1,PLAUR,TNFAIP8,TNFRSF18,TNFRSF4
GO: Biological Process	GO:0043068	positive regulation of programmed cell death	GeneOntologyBiologicalProcess_GO:0043068_positive regulation of programmed cell death	0	0	2.39075	0	0			CCL3L1,CCR5,HCAR2,IL12B,SIGLEC1,TNF
GO: Biological Process	GO:0043069	negative regulation of programmed cell death	GeneOntologyBiologicalProcess_GO:0043069_negative regulation of programmed cell death	0	0	0	0	4.37761					ADAM8,BCL3,CCL19,CD44,CDKN1A,CX3CR1,CYR61,HMOX1,MUC4,MYC,NAIP,NCKAP1L,NPM1,NR4A2,PIM1,PLAUR,TNFAIP8,TNFRSF18,TNFRSF4
GO: Cellular Component	GO:0043073	germ cell nucleus	GeneOntologyCellularComponent_GO:0043073_germ cell nucleus	0	2.14519	0	0	0		AURKA,TRIP13
GO: Biological Process	GO:0043085	positive regulation of catalytic activity	GeneOntologyBiologicalProcess_GO:0043085_positive regulation of catalytic activity	0	0	0	0	5.17636					ADAM8,ARHGAP9,CCL19,CCL24,CDKN1A,CHRNA7,CTSA,CTSC,CYR61,FLT3,GADD45G,GCH1,MAP4K1,MYC,NCKAP1L,NLRP1,NPM1,NR4A2,PIK3R5,PIK3R6,PIM1,PLEK,PSAP,RACGAP1,RGS10
GO: Biological Process	GO:0043117	positive regulation of vascular permeability	GeneOntologyBiologicalProcess_GO:0043117_positive regulation of vascular permeability	1.9406	0	0	0	0	CCL4
GO: Biological Process	GO:0043122	regulation of I-kappaB kinase/NF-kappaB signaling	GeneOntologyBiologicalProcess_GO:0043122_regulation of I-kappaB kinase/NF-kappaB signaling	0	0	0	0	3.94242					BCL3,CCL19,HMOX1,LGALS1,LITAF,NEK6,PRKCB,S100A4,TNIP1
GO: Biological Process	GO:0043123	positive regulation of I-kappaB kinase/NF-kappaB signaling	GeneOntologyBiologicalProcess_GO:0043123_positive regulation of I-kappaB kinase/NF-kappaB signaling	0	0	0	0	3.44669					CCL19,HMOX1,LGALS1,LITAF,NEK6,PRKCB,S100A4
GO: Biological Process	GO:0043154	negative regulation of cysteine-type endopeptidase activity involved in apoptotic process	GeneOntologyBiologicalProcess_GO:0043154_negative regulation of cysteine-type endopeptidase activity involved in apoptotic process	0	0	0	0	2.29023					CD44,NAIP,NR4A1,TNFAIP8
GO: Cellular Component	GO:0043202	lysosomal lumen	GeneOntologyCellularComponent_GO:0043202_lysosomal lumen	0	0	0	0	3.35303					CTSA,CTSB,GUSB,HEXB,PSAP
GO: Cellular Component	GO:0043203	axon hillock	GeneOntologyCellularComponent_GO:0043203_axon hillock	0	3.27415	0	0	0		AURKA,TPX2
GO: Biological Process	GO:0043254	regulation of protein complex assembly	GeneOntologyBiologicalProcess_GO:0043254_regulation of protein complex assembly	0	0	0	0	2.32499					ACTR3,ARPC1B,CAPG,CCL24,NCKAP1L,PLEK,PTGER4
GO: Biological Process	GO:0043270	positive regulation of ion transport	GeneOntologyBiologicalProcess_GO:0043270_positive regulation of ion transport	1.91625	0	0	0	0	CCL4,CXCL2
GO: Biological Process	GO:0043277	apoptotic cell clearance	GeneOntologyBiologicalProcess_GO:0043277_apoptotic cell clearance	3.54819	0	0	0	0	CCL13,CCL2
GO: Biological Process	GO:0043281	regulation of cysteine-type endopeptidase activity involved in apoptotic process	GeneOntologyBiologicalProcess_GO:0043281_regulation of cysteine-type endopeptidase activity involved in apoptotic process	0	0	0	0	2.64451					CD44,CYR61,MYC,NAIP,NLRP1,NR4A1,TNFAIP8
GO: Biological Process	GO:0043303	mast cell degranulation	GeneOntologyBiologicalProcess_GO:0043303_mast cell degranulation	0	0	0	0	2.6313					BTK,HMOX1,LAT2
GO: Biological Process	GO:0043367	CD4-positive, alpha-beta T cell differentiation	GeneOntologyBiologicalProcess_GO:0043367_CD4-positive, alpha-beta T cell differentiation	0	0	0	0	10					BATF,BCL3,CCL19,GADD45G,NCKAP1L,PTGER4,RELB
GO: Biological Process	GO:0043372	positive regulation of CD4-positive, alpha-beta T cell differentiation	GeneOntologyBiologicalProcess_GO:0043372_positive regulation of CD4-positive, alpha-beta T cell differentiation	0	2.26862	0	0	0		CD83,CD86
GO: Biological Process	GO:0043406	positive regulation of MAP kinase activity	GeneOntologyBiologicalProcess_GO:0043406_positive regulation of MAP kinase activity	0	0	0	0	2.68091					ADAM8,CCL19,CHRNA7,FLT3,MAP4K1,PIK3R5,PIK3R6
GO: Biological Process	GO:0043408	regulation of MAPK cascade	GeneOntologyBiologicalProcess_GO:0043408_regulation of MAPK cascade	0	0	0	0	3.62566					ADAM8,C3,CCL19,CD44,CHRNA7,CYR61,FLT3,GADD45G,MAP4K1,MYC,PIK3R5,PIK3R6,PSAP,TNIP1
GO: Biological Process	GO:0043410	positive regulation of MAPK cascade	GeneOntologyBiologicalProcess_GO:0043410_positive regulation of MAPK cascade	0	0	0	0	2.33836					ADAM8,C3,CCL19,CD44,CHRNA7,FLT3,MAP4K1,PIK3R5,PIK3R6
GO: Cellular Component	GO:0043509	activin A complex	GeneOntologyCellularComponent_GO:0043509_activin A complex	0	0	2.4485	0	0			INHBA
GO: Cellular Component	GO:0043511	inhibin complex	GeneOntologyCellularComponent_GO:0043511_inhibin complex	0	0	2.14823	0	0			INHBA
GO: Cellular Component	GO:0043512	inhibin A complex	GeneOntologyCellularComponent_GO:0043512_inhibin A complex	0	0	2.14823	0	0			INHBA
GO: Cellular Component	GO:0043514	interleukin-12 complex	GeneOntologyCellularComponent_GO:0043514_interleukin-12 complex	0	0	2.14823	0	0			IL12B
GO: Molecular Function	GO:0043515	kinetochore binding	GeneOntologyMolecularFunction_GO:0043515_kinetochore binding	0	3.83499	0	0	0		CENPE,CENPH
GO: Biological Process	GO:0043549	regulation of kinase activity	GeneOntologyBiologicalProcess_GO:0043549_regulation of kinase activity	0	0	0	0	3.13077					ADAM8,CCL19,CCNA1,CDKN1A,CHRNA7,CKS1B,CYR61,FLT3,GADD45G,MAP4K1,NCKAP1L,NPM1,PIK3R5,PIK3R6,PIM1,TNFRSF4
GO: Biological Process	GO:0043550	regulation of lipid kinase activity	GeneOntologyBiologicalProcess_GO:0043550_regulation of lipid kinase activity	0	0	0	0	3.28844					CCL19,FLT3,PIK3R5,PIK3R6
GO: Biological Process	GO:0043551	regulation of phosphatidylinositol 3-kinase activity	GeneOntologyBiologicalProcess_GO:0043551_regulation of phosphatidylinositol 3-kinase activity	0	0	0	0	3.50258					CCL19,FLT3,PIK3R5,PIK3R6
GO: Biological Process	GO:0043615	astrocyte cell migration	GeneOntologyBiologicalProcess_GO:0043615_astrocyte cell migration	2.07825	0	0	0	0	CCL2
GO: Biological Process	GO:0043900	regulation of multi-organism process	GeneOntologyBiologicalProcess_GO:0043900_regulation of multi-organism process	3.96245	0	0	0	0	CCL4,CXCL6,ISG15,OAS1
GO: Biological Process	GO:0043901	negative regulation of multi-organism process	GeneOntologyBiologicalProcess_GO:0043901_negative regulation of multi-organism process	4.13501	0	0	0	0	CCL4,ISG15,OAS1
GO: Biological Process	GO:0043903	regulation of symbiosis, encompassing mutualism through parasitism	GeneOntologyBiologicalProcess_GO:0043903_regulation of symbiosis, encompassing mutualism through parasitism	4.87092	0	0	0	0	CCL4,CXCL6,ISG15,OAS1
GO: Biological Process	GO:0043922	negative regulation by host of viral transcription	GeneOntologyBiologicalProcess_GO:0043922_negative regulation by host of viral transcription	1.90302	0	0	0	0	CCL4
GO: Biological Process	GO:0044057	regulation of system process	GeneOntologyBiologicalProcess_GO:0044057_regulation of system process	0	0	2.92831	0	0			ADORA3,AIF1,CTSS,HCAR2,IGF1,INHBA,KCNJ10,TNF
GO: Biological Process	GO:0044060	regulation of endocrine process	GeneOntologyBiologicalProcess_GO:0044060_regulation of endocrine process	0	0	2.13281	0	0			HCAR2,INHBA
GO: Biological Process	GO:0044093	positive regulation of molecular function	GeneOntologyBiologicalProcess_GO:0044093_positive regulation of molecular function	0	0	0	0	5.14234					ADAM8,ARHGAP9,BTK,CCL19,CCL24,CDKN1A,CHRNA7,CTSA,CTSC,CYR61,FLT3,GADD45G,GCH1,MAP4K1,MYC,NCKAP1L,NFKB2,NLRP1,NPM1,NR4A2,PIK3R5,PIK3R6,PIM1,PLEK,PRKCB,PSAP,RACGAP1,RGS10
GO: Biological Process	GO:0044110	growth involved in symbiotic interaction	GeneOntologyBiologicalProcess_GO:0044110_growth involved in symbiotic interaction	0	0	2.55454	0	0			IL12B,TNF
GO: Biological Process	GO:0044116	growth of symbiont involved in interaction with host	GeneOntologyBiologicalProcess_GO:0044116_growth of symbiont involved in interaction with host	0	0	2.55454	0	0			IL12B,TNF
GO: Biological Process	GO:0044117	growth of symbiont in host	GeneOntologyBiologicalProcess_GO:0044117_growth of symbiont in host	0	0	2.55454	0	0			IL12B,TNF
GO: Biological Process	GO:0044126	regulation of growth of symbiont in host	GeneOntologyBiologicalProcess_GO:0044126_regulation of growth of symbiont in host	0	0	2.72945	0	0			IL12B,TNF
GO: Biological Process	GO:0044130	negative regulation of growth of symbiont in host	GeneOntologyBiologicalProcess_GO:0044130_negative regulation of growth of symbiont in host	0	0	2.72945	0	0			IL12B,TNF
GO: Biological Process	GO:0044144	modulation of growth of symbiont involved in interaction with host	GeneOntologyBiologicalProcess_GO:0044144_modulation of growth of symbiont involved in interaction with host	0	0	2.72945	0	0			IL12B,TNF
GO: Biological Process	GO:0044146	negative regulation of growth of symbiont involved in interaction with host	GeneOntologyBiologicalProcess_GO:0044146_negative regulation of growth of symbiont involved in interaction with host	0	0	2.72945	0	0			IL12B,TNF
GO: Biological Process	GO:0044403	symbiosis, encompassing mutualism through parasitism	GeneOntologyBiologicalProcess_GO:0044403_symbiosis, encompassing mutualism through parasitism	4.10637	0	0	0	0	CCL2,CCL4,CXCL6,IRF7,ISG15,OAS1
GO: Biological Process	GO:0044419	interspecies interaction between organisms	GeneOntologyBiologicalProcess_GO:0044419_interspecies interaction between organisms	4.10637	0	0	0	0	CCL2,CCL4,CXCL6,IRF7,ISG15,OAS1
GO: Cellular Component	GO:0044420	extracellular matrix part	GeneOntologyCellularComponent_GO:0044420_extracellular matrix part	0	0	2.24176	0	0			C1QA,C1QB,C1QC,MSR1
GO: Cellular Component	GO:0044421	extracellular region part	GeneOntologyCellularComponent_GO:0044421_extracellular region part	10	0	10	0	0	CCL13,CCL2,CCL4,CCL7,CFB,CXCL10,CXCL2,CXCL6,CXCL9,ISG15,SAA1		C1QA,C1QB,C1QC,CCL3L1,CTSK,CXCL1,GDF15,GDF3,IGF1,IL12B,INHBA,LCN2,LGALS3BP,MSR1,NPY,SERPINA3,TNF,TNFRSF9
GO: Cellular Component	GO:0044427	chromosomal part	GeneOntologyCellularComponent_GO:0044427_chromosomal part	0	10	0	0	0		ASF1B,BIRC5,CDCA5,CDCA8,CENPE,CENPH,CENPK,HIST1H1B,HIST1H2AD,KIF22,MKI67,PLK1,RAD51,SGOL1,SKA1,SPAG5,SPC25,TOP2A,UHRF1
GO: Cellular Component	GO:0044430	cytoskeletal part	GeneOntologyCellularComponent_GO:0044430_cytoskeletal part	0	10	0	0	0		ASPM,AUNIP,AURKA,BIRC5,CCNB2,CCNE1,CCNF,CDCA8,CDK1,CENPE,CKAP2L,GAS2L3,KIF20A,KIF22,KIF23,LPXN,NUSAP1,PLK1,RACGAP1,SGOL1,SKA1,SPAG5,TOP2A,TPX2
GO: Cellular Component	GO:0044437	vacuolar part	GeneOntologyCellularComponent_GO:0044437_vacuolar part	0	0	0	0	3.13834					CTSA,CTSB,GUSB,HEXB,LITAF,MARCH1,MFSD12,PQLC2,PSAP,TCIRG1
GO: Cellular Component	GO:0044450	microtubule organizing center part	GeneOntologyCellularComponent_GO:0044450_microtubule organizing center part	0	2.68795	0	0	0		BIRC5,CCNF,CDCA8,TOP2A
GO: Cellular Component	GO:0044454	nuclear chromosome part	GeneOntologyCellularComponent_GO:0044454_nuclear chromosome part	0	3.98896	0	0	0		CDCA5,CENPE,HIST1H1B,PLK1,RAD51,SGOL1,TOP2A,UHRF1
GO: Biological Process	GO:0044764	multi-organism cellular process	GeneOntologyBiologicalProcess_GO:0044764_multi-organism cellular process	3.2703	0	0	0	0	CCL2,CCL4,IRF7,ISG15,OAS1
GO: Biological Process	GO:0044770	cell cycle phase transition	GeneOntologyBiologicalProcess_GO:0044770_cell cycle phase transition	0	10	0	0	0		BIRC5,CCNA2,CCNB2,CCNE1,CDCA5,CDK1,CENPE,MCM10,PLK1,RRM2,TICRR,TOP2A,UBE2C
GO: Biological Process	GO:0044772	mitotic cell cycle phase transition	GeneOntologyBiologicalProcess_GO:0044772_mitotic cell cycle phase transition	0	10	0	0	0		BIRC5,CCNA2,CCNB2,CCNE1,CDCA5,CDK1,CENPE,MCM10,PLK1,RRM2,TICRR,TOP2A,UBE2C
GO: Biological Process	GO:0044774	mitotic DNA integrity checkpoint	GeneOntologyBiologicalProcess_GO:0044774_mitotic DNA integrity checkpoint	0	2.90957	0	0	0		CCNA2,CDK1,TICRR,TOP2A
GO: Biological Process	GO:0044784	metaphase/anaphase transition of cell cycle	GeneOntologyBiologicalProcess_GO:0044784_metaphase/anaphase transition of cell cycle	0	2.69484	0	0	0		CENPE,PLK1,UBE2C
GO: Biological Process	GO:0044818	mitotic G2/M transition checkpoint	GeneOntologyBiologicalProcess_GO:0044818_mitotic G2/M transition checkpoint	0	4.18539	0	0	0		CCNA2,CDK1,TICRR
GO: Biological Process	GO:0045063	T-helper 1 cell differentiation	GeneOntologyBiologicalProcess_GO:0045063_T-helper 1 cell differentiation	0	0	0	0	3.22245					CCL19,GADD45G,RELB
GO: Biological Process	GO:0045069	regulation of viral genome replication	GeneOntologyBiologicalProcess_GO:0045069_regulation of viral genome replication	2.82578	0	0	0	0	ISG15,OAS1
GO: Biological Process	GO:0045071	negative regulation of viral genome replication	GeneOntologyBiologicalProcess_GO:0045071_negative regulation of viral genome replication	3.12335	0	0	0	0	ISG15,OAS1
GO: Biological Process	GO:0045072	regulation of interferon-gamma biosynthetic process	GeneOntologyBiologicalProcess_GO:0045072_regulation of interferon-gamma biosynthetic process	0	0	2.72945	0	0			IL12B,INHBA
GO: Biological Process	GO:0045087	innate immune response	GeneOntologyBiologicalProcess_GO:0045087_innate immune response	10	0	5.95431	0	5.3537	CCL13,CCL2,CFB,FCGR1A,IRF7,ISG15,OAS1,SAA1		AIF1,C1QA,C1QB,C1QC,CLEC4D,CLEC6A,CLEC7A,CTSK,CTSS,FCGR2A,IL12B,LCN2,SLAMF7,TREM2		ACTR3,ADAM8,BTK,C3,CD44,CDKN1A,CFP,CLEC10A,CTSB,CYBA,GCH1,ITGAM,LAT2,LGALS3,NAIP,NCF2,NFKB2,NLRP1,NR4A1,PTPN22,TNIP1,UNC93B1
GO: Biological Process	GO:0045088	regulation of innate immune response	GeneOntologyBiologicalProcess_GO:0045088_regulation of innate immune response	0	0	0	0	2.492					ADAM8,BTK,CTSB,ITGAM,NFKB2,PTPN22,TNIP1,UNC93B1
GO: Biological Process	GO:0045089	positive regulation of innate immune response	GeneOntologyBiologicalProcess_GO:0045089_positive regulation of innate immune response	0	0	2.14512	0	2.52798			CLEC7A,CTSK,CTSS,IL12B		ADAM8,BTK,CTSB,ITGAM,NFKB2,TNIP1,UNC93B1
GO: Cellular Component	GO:0045120	pronucleus	GeneOntologyCellularComponent_GO:0045120_pronucleus	0	2.29434	0	0	0		AURKA,CCNA2
GO: Cellular Component	GO:0045121	membrane raft	GeneOntologyCellularComponent_GO:0045121_membrane raft	0	0	0	0	2.80793					BTK,CHRNA7,CTSB,EFHD2,HMOX1,KCNN4,LAT2,TNFRSF1B
GO: Biological Process	GO:0045123	cellular extravasation	GeneOntologyBiologicalProcess_GO:0045123_cellular extravasation	3.32354	0	0	0	3.80662	CCL13,CCL2				ADAM8,ITGAM,PTGER4,SELPLG
GO: Biological Process	GO:0045185	maintenance of protein location	GeneOntologyBiologicalProcess_GO:0045185_maintenance of protein location	0	3.41354	0	0	0		CENPE,NFKBIE,RACGAP1,SGOL1,SPAG5
GO: Biological Process	GO:0045321	leukocyte activation	GeneOntologyBiologicalProcess_GO:0045321_leukocyte activation	0	3.43981	4.05126	0	10		CD83,CD86,CSF2,EXO1,FCER1G,ITGAX,LILRB3,MAFB,PDCD1LG2,TLR7,VAV1	ADORA3,AIF1,BCL2A1,CLEC7A,FCGR2A,FCGR2B,IGF1,IL12B,INHBA,SLAMF7		ADAM8,BATF,BATF3,BCL3,BTK,CCL19,CDKN1A,CHRNA7,CX3CR1,FLT3,GADD45G,HMOX1,IL33,ITGAM,LAT2,LGALS1,LILRB3,NCKAP1L,PRKCB,PTGER4,PTPN22,RELB,SELPLG,TNFRSF4
GO: Cellular Component	GO:0045335	phagocytic vesicle	GeneOntologyCellularComponent_GO:0045335_phagocytic vesicle	0	2.25954	0	0	3.46521		CYBB,NCF4,TLR7			ADAM8,CYBA,NCF2,TCIRG1,UNC93B1
GO: Biological Process	GO:0045351	type I interferon biosynthetic process	GeneOntologyBiologicalProcess_GO:0045351_type I interferon biosynthetic process	1.83651	0	0	0	0	IRF7
GO: Biological Process	GO:0045471	response to ethanol	GeneOntologyBiologicalProcess_GO:0045471_response to ethanol	2.26584	0	0	0	0	CCL2,CCL7
GO: Molecular Function	GO:0045519	interleukin-23 receptor binding	GeneOntologyMolecularFunction_GO:0045519_interleukin-23 receptor binding	0	0	2.14201	0	0			IL12B
GO: Biological Process	GO:0045576	mast cell activation	GeneOntologyBiologicalProcess_GO:0045576_mast cell activation	0	0	3.14302	0	0			ADORA3,FCGR2A,FCGR2B
GO: Biological Process	GO:0045577	regulation of B cell differentiation	GeneOntologyBiologicalProcess_GO:0045577_regulation of B cell differentiation	0	0	0	0	2.864					BTK,FLT3,NCKAP1L
GO: Biological Process	GO:0045597	positive regulation of cell differentiation	GeneOntologyBiologicalProcess_GO:0045597_positive regulation of cell differentiation	0	0	2.22962	0	0			CCL3L1,CCR5,IGF1,IL12B,INHBA,MSR1,TNF
GO: Biological Process	GO:0045621	positive regulation of lymphocyte differentiation	GeneOntologyBiologicalProcess_GO:0045621_positive regulation of lymphocyte differentiation	0	0	0	0	2.29023					ADAM8,BTK,CCL19,NCKAP1L
GO: Biological Process	GO:0045637	regulation of myeloid cell differentiation	GeneOntologyBiologicalProcess_GO:0045637_regulation of myeloid cell differentiation	1.89595	0	3.50621	0	0	IRF7,ISG15		C1QC,CCL3L1,IL12B,INHBA,TNF
GO: Biological Process	GO:0045639	positive regulation of myeloid cell differentiation	GeneOntologyBiologicalProcess_GO:0045639_positive regulation of myeloid cell differentiation	0	0	3.75552	0	0			CCL3L1,IL12B,INHBA,TNF
GO: Biological Process	GO:0045649	regulation of macrophage differentiation	GeneOntologyBiologicalProcess_GO:0045649_regulation of macrophage differentiation	0	0	2.72945	0	0			C1QC,INHBA
GO: Biological Process	GO:0045650	negative regulation of macrophage differentiation	GeneOntologyBiologicalProcess_GO:0045650_negative regulation of macrophage differentiation	0	0	3.45694	0	0			C1QC,INHBA
GO: Biological Process	GO:0045655	regulation of monocyte differentiation	GeneOntologyBiologicalProcess_GO:0045655_regulation of monocyte differentiation	1.9406	0	0	0	2.38869	IRF7				GPR68,MYC
GO: Biological Process	GO:0045656	negative regulation of monocyte differentiation	GeneOntologyBiologicalProcess_GO:0045656_negative regulation of monocyte differentiation	0	0	0	0	3.11384					GPR68,MYC
GO: Biological Process	GO:0045670	regulation of osteoclast differentiation	GeneOntologyBiologicalProcess_GO:0045670_regulation of osteoclast differentiation	0	0	2.84508	0	0			CCL3L1,IL12B,TNF
GO: Biological Process	GO:0045672	positive regulation of osteoclast differentiation	GeneOntologyBiologicalProcess_GO:0045672_positive regulation of osteoclast differentiation	0	0	3.9679	0	0			CCL3L1,IL12B,TNF
GO: Biological Process	GO:0045765	regulation of angiogenesis	GeneOntologyBiologicalProcess_GO:0045765_regulation of angiogenesis	3.07473	0	0	0	2.92871	CCL13,CCL2,CXCL10				C3,CCL24,CHRNA7,CX3CR1,HMOX1,PIK3R6,PRKCB
GO: Biological Process	GO:0045766	positive regulation of angiogenesis	GeneOntologyBiologicalProcess_GO:0045766_positive regulation of angiogenesis	0	0	0	0	4.57212					C3,CCL24,CHRNA7,CX3CR1,HMOX1,PIK3R6,PRKCB
GO: Biological Process	GO:0045769	negative regulation of asymmetric cell division	GeneOntologyBiologicalProcess_GO:0045769_negative regulation of asymmetric cell division	0	2.29955	0	0	0		ASPM
GO: Biological Process	GO:0045787	positive regulation of cell cycle	GeneOntologyBiologicalProcess_GO:0045787_positive regulation of cell cycle	0	4.426	0	0	0		AURKA,BIRC5,CDK1,CENPE,NUSAP1,PLK1
GO: Biological Process	GO:0045807	positive regulation of endocytosis	GeneOntologyBiologicalProcess_GO:0045807_positive regulation of endocytosis	3.93789	0	2.357	0	0	CCL13,CCL2,FCGR1A		CLEC7A,FCGR2A,FCGR2B
GO: Biological Process	GO:0045839	negative regulation of mitosis	GeneOntologyBiologicalProcess_GO:0045839_negative regulation of mitosis	0	2.69484	0	0	0		CENPE,PLK1,UBE2C
GO: Biological Process	GO:0045840	positive regulation of mitosis	GeneOntologyBiologicalProcess_GO:0045840_positive regulation of mitosis	0	4.37025	0	0	0		AURKA,CENPE,NUSAP1,PLK1
GO: Biological Process	GO:0045841	negative regulation of mitotic metaphase/anaphase transition	GeneOntologyBiologicalProcess_GO:0045841_negative regulation of mitotic metaphase/anaphase transition	0	2.94521	0	0	0		CENPE,PLK1,UBE2C
GO: Biological Process	GO:0045842	positive regulation of mitotic metaphase/anaphase transition	GeneOntologyBiologicalProcess_GO:0045842_positive regulation of mitotic metaphase/anaphase transition	0	3.16524	0	0	0		CENPE,PLK1
GO: Biological Process	GO:0045859	regulation of protein kinase activity	GeneOntologyBiologicalProcess_GO:0045859_regulation of protein kinase activity	0	0	0	0	3.38979					ADAM8,CCL19,CCNA1,CDKN1A,CHRNA7,CKS1B,CYR61,FLT3,GADD45G,MAP4K1,NCKAP1L,NPM1,PIK3R5,PIK3R6,PIM1,TNFRSF4
GO: Biological Process	GO:0045860	positive regulation of protein kinase activity	GeneOntologyBiologicalProcess_GO:0045860_positive regulation of protein kinase activity	0	0	0	0	3.61912					ADAM8,CCL19,CDKN1A,CHRNA7,CYR61,FLT3,GADD45G,MAP4K1,NCKAP1L,NPM1,PIK3R5,PIK3R6,PIM1
GO: Biological Process	GO:0045870	positive regulation of single stranded viral RNA replication via double stranded DNA intermediate	GeneOntologyBiologicalProcess_GO:0045870_positive regulation of single stranded viral RNA replication via double stranded DNA intermediate	0	2.29955	0	0	0		TOP2A
GO: Biological Process	GO:0045926	negative regulation of growth	GeneOntologyBiologicalProcess_GO:0045926_negative regulation of growth	0	0	2.94032	0	0			CCR5,IL12B,INHBA,MT1H,TNF
GO: Biological Process	GO:0045937	positive regulation of phosphate metabolic process	GeneOntologyBiologicalProcess_GO:0045937_positive regulation of phosphate metabolic process	0	0	0	0	2.98779					ADAM8,C3,CCL19,CD44,CDKN1A,CHRNA7,CYR61,FLT3,GADD45G,MAP4K1,MYC,NCKAP1L,NPM1,PIK3R5,PIK3R6,PIM1
GO: Biological Process	GO:0045940	positive regulation of steroid metabolic process	GeneOntologyBiologicalProcess_GO:0045940_positive regulation of steroid metabolic process	0	0	2.31663	0	0			IGF1,TNF
GO: Biological Process	GO:0045994	positive regulation of translational initiation by iron	GeneOntologyBiologicalProcess_GO:0045994_positive regulation of translational initiation by iron	0	0	2.44568	0	0			TNF
GO: Biological Process	GO:0046006	regulation of activated T cell proliferation	GeneOntologyBiologicalProcess_GO:0046006_regulation of activated T cell proliferation	0	0	2.25971	0	0			IGF1,IL12B
GO: Biological Process	GO:0046136	positive regulation of vitamin metabolic process	GeneOntologyBiologicalProcess_GO:0046136_positive regulation of vitamin metabolic process	0	0	2.14541	0	0			TNF
GO: Biological Process	GO:0046323	glucose import	GeneOntologyBiologicalProcess_GO:0046323_glucose import	0	0	2.84508	0	0			IGF1,ITLN1,TNF
GO: Biological Process	GO:0046324	regulation of glucose import	GeneOntologyBiologicalProcess_GO:0046324_regulation of glucose import	0	0	2.97337	0	0			IGF1,ITLN1,TNF
GO: Biological Process	GO:0046326	positive regulation of glucose import	GeneOntologyBiologicalProcess_GO:0046326_positive regulation of glucose import	0	0	2.18119	0	0			IGF1,ITLN1
GO: Biological Process	GO:0046631	alpha-beta T cell activation	GeneOntologyBiologicalProcess_GO:0046631_alpha-beta T cell activation	0	0	0	0	4.45955					BATF,BCL3,CCL19,GADD45G,NCKAP1L,PTGER4,RELB
GO: Biological Process	GO:0046632	alpha-beta T cell differentiation	GeneOntologyBiologicalProcess_GO:0046632_alpha-beta T cell differentiation	0	0	0	0	5.22677					BATF,BCL3,CCL19,GADD45G,NCKAP1L,PTGER4,RELB
GO: Biological Process	GO:0046649	lymphocyte activation	GeneOntologyBiologicalProcess_GO:0046649_lymphocyte activation	0	0	3.19798	0	5.86401			AIF1,BCL2A1,CLEC7A,FCGR2B,IGF1,IL12B,INHBA,SLAMF7		ADAM8,BATF,BCL3,BTK,CCL19,CDKN1A,CHRNA7,FLT3,GADD45G,ITGAM,LAT2,LGALS1,NCKAP1L,PRKCB,PTGER4,PTPN22,RELB,TNFRSF4
GO: Biological Process	GO:0046651	lymphocyte proliferation	GeneOntologyBiologicalProcess_GO:0046651_lymphocyte proliferation	0	0	2.13808	0	2.51672			AIF1,FCGR2B,IGF1,IL12B		CCL19,CDKN1A,FLT3,ITGAM,NCKAP1L,PTPN22,TNFRSF4
GO: Biological Process	GO:0046903	secretion	GeneOntologyBiologicalProcess_GO:0046903_secretion	0	0	2.74587	0	2.75223			ADORA3,CCL3L1,CCR5,CLEC6A,FCGR2A,HCAR2,IGF1,INHBA,TNF,TNFRSF9		ADAM8,APRT,BTK,CCL19,CHRNA7,GPR68,HMOX1,IL33,KCNN4,LAT2,MYC,NLRP1,PLEK,PRKCB,PSAP,PTGER4,TNFRSF4,WDR1
GO: Biological Process	GO:0048002	antigen processing and presentation of peptide antigen	GeneOntologyBiologicalProcess_GO:0048002_antigen processing and presentation of peptide antigen	0	4.32101	0	0	0		CENPE,CYBB,FCER1G,KIF22,KIF23,NCF4,RACGAP1
GO: Biological Process	GO:0048010	vascular endothelial growth factor receptor signaling pathway	GeneOntologyBiologicalProcess_GO:0048010_vascular endothelial growth factor receptor signaling pathway	2.92547	0	0	0	0	CCL13,CCL2
GO: Biological Process	GO:0048015	phosphatidylinositol-mediated signaling	GeneOntologyBiologicalProcess_GO:0048015_phosphatidylinositol-mediated signaling	0	3.22431	0	0	0		AURKA,CD86,SPAG5,TOP2A,UBE2C,VAV1
GO: Biological Process	GO:0048017	inositol lipid-mediated signaling	GeneOntologyBiologicalProcess_GO:0048017_inositol lipid-mediated signaling	0	3.21327	0	0	0		AURKA,CD86,SPAG5,TOP2A,UBE2C,VAV1
GO: Molecular Function	GO:0048020	CCR chemokine receptor binding	GeneOntologyMolecularFunction_GO:0048020_CCR chemokine receptor binding	10	0	0	0	0	CCL13,CCL2,CCL4,CCL7
GO: Cellular Component	GO:0048180	activin complex	GeneOntologyCellularComponent_GO:0048180_activin complex	0	0	2.4485	0	0			INHBA
GO: Biological Process	GO:0048245	eosinophil chemotaxis	GeneOntologyBiologicalProcess_GO:0048245_eosinophil chemotaxis	4.42873	0	0	0	0	CCL13,CCL7
GO: Biological Process	GO:0048246	macrophage chemotaxis	GeneOntologyBiologicalProcess_GO:0048246_macrophage chemotaxis	5.65582	0	2.44404	0	0	CCL13,CCL2,SAA1		C3AR1,CCL3L1
GO: Biological Process	GO:0048247	lymphocyte chemotaxis	GeneOntologyBiologicalProcess_GO:0048247_lymphocyte chemotaxis	10	0	0	0	0	CCL13,CCL2,CCL4,CCL7,SAA1
GO: Biological Process	GO:0048285	organelle fission	GeneOntologyBiologicalProcess_GO:0048285_organelle fission	0	10	0	0	2.47169		ASPM,AURKA,BIRC5,CCNA2,CCNB2,CCNF,CDCA3,CDCA5,CDCA8,CDK1,CENPE,CENPH,KIF22,KIF23,NUSAP1,PLK1,RACGAP1,SGOL1,SKA1,SPAG5,SPC25,TPX2,UBE2C			ANAPC15,CCNA1,ERCC6L,INCENP,KIFC1,MYBL2,NCAPD2,NCAPG2,NEK6,RACGAP1
GO: Biological Process	GO:0048477	oogenesis	GeneOntologyBiologicalProcess_GO:0048477_oogenesis	0	2.35166	0	0	0		ASPM,AURKA,TRIP13
GO: Biological Process	GO:0048514	blood vessel morphogenesis	GeneOntologyBiologicalProcess_GO:0048514_blood vessel morphogenesis	1.85663	0	0	0	3.34035	CCL13,CCL2,CXCL10				ADAM8,C3,CCL24,CHRNA7,CX3CR1,CYR61,E2F8,HMOX1,MMP19,NR4A1,NUS1,PIK3R6,PRKCB
GO: Biological Process	GO:0048520	positive regulation of behavior	GeneOntologyBiologicalProcess_GO:0048520_positive regulation of behavior	10	0	0	0	0	CCL13,CCL2,CCL4,CCL7,CXCL10
GO: Biological Process	GO:0048525	negative regulation of viral process	GeneOntologyBiologicalProcess_GO:0048525_negative regulation of viral process	4.73248	0	0	0	0	CCL4,ISG15,OAS1
GO: Biological Process	GO:0048534	hematopoietic or lymphoid organ development	GeneOntologyBiologicalProcess_GO:0048534_hematopoietic or lymphoid organ development	0	0	0	0	10					ADAM8,BATF,BATF3,BCL3,BTK,CCL19,FLT3,GADD45G,GPR68,ITGAM,LGALS1,LILRB3,LTA,MYC,NCKAP1L,NFKB2,PLEK,PTGER4,PTPN22,RELB,TACC3
GO: Biological Process	GO:0048545	response to steroid hormone	GeneOntologyBiologicalProcess_GO:0048545_response to steroid hormone	0	0	0	0	3.01899					CDKN1A,F7,GRN,HMOX1,NAIP,NCF2,NR4A1,NR4A2,RAMP3,UBE2L3
GO: Biological Process	GO:0048584	positive regulation of response to stimulus	GeneOntologyBiologicalProcess_GO:0048584_positive regulation of response to stimulus	5.22825	0	10	0	10	CCL13,CCL2,CCL4,CCL7,CFB,CXCL10,CXCL6,FCGR1A,IRF7		ADORA3,AIF1,BCL2A1,C1QA,C1QB,C1QC,C3AR1,CCL3L1,CCR5,CLEC6A,CLEC7A,CTSK,CTSS,F10,FCGR2A,IGF1,IL12B,INHBA,NPY,SCIMP,SIGLEC1,TNF		ACTR3,ADAM8,ALOX5AP,BTK,C3,CCL19,CCL24,CD44,CFP,CHRNA7,CTSB,CTSC,CYR61,DOK2,F7,FLT3,HMOX1,IL33,ITGAM,KCNN4,LAT2,LGALS1,LITAF,LTA,MAP4K1,MYC,NCKAP1L,NEK6,NFKB2,PIK3R5,PIK3R6,PRKCB,PTGER4,PTPN22,S100A4,TNIP1,UNC93B1
GO: Biological Process	GO:0048610	cellular process involved in reproduction	GeneOntologyBiologicalProcess_GO:0048610_cellular process involved in reproduction	0	5.09722	0	0	0		AURKA,CDK1,DUSP13,EXO1,INSL6,MKI67,PLK1,RAD51,SGOL1,TOP2A,TRIP13,ZMYND15
GO: Biological Process	GO:0048659	smooth muscle cell proliferation	GeneOntologyBiologicalProcess_GO:0048659_smooth muscle cell proliferation	0	0	3.3922	0	0			AIF1,IGF1,IL12B,TNF
GO: Biological Process	GO:0048660	regulation of smooth muscle cell proliferation	GeneOntologyBiologicalProcess_GO:0048660_regulation of smooth muscle cell proliferation	0	0	3.44416	0	0			AIF1,IGF1,IL12B,TNF
GO: Biological Process	GO:0048661	positive regulation of smooth muscle cell proliferation	GeneOntologyBiologicalProcess_GO:0048661_positive regulation of smooth muscle cell proliferation	0	0	2.92903	0	0			AIF1,IGF1,TNF
GO: Biological Process	GO:0048662	negative regulation of smooth muscle cell proliferation	GeneOntologyBiologicalProcess_GO:0048662_negative regulation of smooth muscle cell proliferation	0	0	2.20652	0	0			AIF1,IL12B
GO: Biological Process	GO:0048771	tissue remodeling	GeneOntologyBiologicalProcess_GO:0048771_tissue remodeling	0	0	2.68673	0	0			CTSK,CTSS,IGF1,IL12B
GO: Biological Process	GO:0048870	cell motility	GeneOntologyBiologicalProcess_GO:0048870_cell motility	4.17298	0	5.35437	0	5.0497	CCL13,CCL2,CCL4,CCL7,CXCL10,CXCL2,SAA1		ADORA3,AIF1,C3AR1,CCL3L1,CCR5,CD177,CXCL1,CXCR1,F10,FCGR2A,IGF1,IL12B,PIP5K1A,SLC7A8,TNF		ADAM8,AMICA1,CCL19,CCL24,CD44,CELSR3,CHRNA7,CX3CR1,CYR61,DCLK1,DOK2,F7,HEXB,HMOX1,IL33,ITGAM,MADCAM1,NCKAP1L,NR4A1,NR4A2,P2RY6,PTGER4,SELPLG,SIRPA,SLC7A5
GO: Biological Process	GO:0048871	multicellular organismal homeostasis	GeneOntologyBiologicalProcess_GO:0048871_multicellular organismal homeostasis	0	0	2.95796	0	0			CCR5,CTSK,CTSS,SERPINA3,TNF
GO: Biological Process	GO:0048872	homeostasis of number of cells	GeneOntologyBiologicalProcess_GO:0048872_homeostasis of number of cells	2.85908	0	0	0	0	CCL13,CXCL6,ISG15
GO: Biological Process	GO:0048878	chemical homeostasis	GeneOntologyBiologicalProcess_GO:0048878_chemical homeostasis	2.85173	0	4.43479	0	0	CCL13,CCL2,CCL7,CXCL2,SAA1		C3AR1,CCL3L1,CCR5,CXCL1,IGF1,KCNJ10,LCN2,MT1H,SLC26A4,SLC7A8,SOAT2,STEAP4
GO: Biological Process	GO:0050000	chromosome localization	GeneOntologyBiologicalProcess_GO:0050000_chromosome localization	0	3.64	0	0	0		BIRC5,CDCA5,CENPE
GO: Molecular Function	GO:0050528	acyloxyacyl hydrolase activity	GeneOntologyMolecularFunction_GO:0050528_acyloxyacyl hydrolase activity	0	0	2.44227	0	0			AOAH
GO: Biological Process	GO:0050663	cytokine secretion	GeneOntologyBiologicalProcess_GO:0050663_cytokine secretion	0	0	4.0865	0	2.30137			CCL3L1,CCR5,CLEC6A,TNF,TNFRSF9		CCL19,IL33,NLRP1,PTGER4,TNFRSF4
GO: Biological Process	GO:0050670	regulation of lymphocyte proliferation	GeneOntologyBiologicalProcess_GO:0050670_regulation of lymphocyte proliferation	0	0	2.5181	0	0			AIF1,FCGR2B,IGF1,IL12B
GO: Biological Process	GO:0050671	positive regulation of lymphocyte proliferation	GeneOntologyBiologicalProcess_GO:0050671_positive regulation of lymphocyte proliferation	0	0	2.18596	0	0			AIF1,IGF1,IL12B
GO: Biological Process	GO:0050679	positive regulation of epithelial cell proliferation	GeneOntologyBiologicalProcess_GO:0050679_positive regulation of epithelial cell proliferation	2.03836	0	0	0	0	CCL13,CCL2
GO: Biological Process	GO:0050701	interleukin-1 secretion	GeneOntologyBiologicalProcess_GO:0050701_interleukin-1 secretion	0	0	2.31663	0	0			CCL3L1,CCR5
GO: Biological Process	GO:0050702	interleukin-1 beta secretion	GeneOntologyBiologicalProcess_GO:0050702_interleukin-1 beta secretion	0	0	2.41027	0	0			CCL3L1,CCR5
GO: Biological Process	GO:0050704	regulation of interleukin-1 secretion	GeneOntologyBiologicalProcess_GO:0050704_regulation of interleukin-1 secretion	0	0	2.44404	0	0			CCL3L1,CCR5
GO: Biological Process	GO:0050706	regulation of interleukin-1 beta secretion	GeneOntologyBiologicalProcess_GO:0050706_regulation of interleukin-1 beta secretion	0	0	2.51603	0	0			CCL3L1,CCR5
GO: Biological Process	GO:0050707	regulation of cytokine secretion	GeneOntologyBiologicalProcess_GO:0050707_regulation of cytokine secretion	0	0	4.43147	0	2.61084			CCL3L1,CCR5,CLEC6A,TNF,TNFRSF9		CCL19,IL33,NLRP1,PTGER4,TNFRSF4
GO: Biological Process	GO:0050708	regulation of protein secretion	GeneOntologyBiologicalProcess_GO:0050708_regulation of protein secretion	0	0	3.53064	0	3.19536			CCL3L1,CCR5,CLEC6A,TNF,TNFRSF9		ADAM8,CCL19,IL33,KCNN4,NLRP1,PTGER4,TNFRSF4
GO: Biological Process	GO:0050710	negative regulation of cytokine secretion	GeneOntologyBiologicalProcess_GO:0050710_negative regulation of cytokine secretion	0	0	2.28767	0	0			TNF,TNFRSF9
GO: Biological Process	GO:0050714	positive regulation of protein secretion	GeneOntologyBiologicalProcess_GO:0050714_positive regulation of protein secretion	0	0	3.26173	0	4.3784			CCL3L1,CCR5,CLEC6A,TNF		ADAM8,CCL19,IL33,KCNN4,NLRP1,PTGER4,TNFRSF4
GO: Biological Process	GO:0050715	positive regulation of cytokine secretion	GeneOntologyBiologicalProcess_GO:0050715_positive regulation of cytokine secretion	0	0	3.96253	0	2.48104			CCL3L1,CCR5,CLEC6A,TNF		CCL19,IL33,NLRP1,PTGER4
GO: Biological Process	GO:0050716	positive regulation of interleukin-1 secretion	GeneOntologyBiologicalProcess_GO:0050716_positive regulation of interleukin-1 secretion	0	0	2.51603	0	0			CCL3L1,CCR5
GO: Biological Process	GO:0050718	positive regulation of interleukin-1 beta secretion	GeneOntologyBiologicalProcess_GO:0050718_positive regulation of interleukin-1 beta secretion	0	0	2.55454	0	0			CCL3L1,CCR5
GO: Biological Process	GO:0050727	regulation of inflammatory response	GeneOntologyBiologicalProcess_GO:0050727_regulation of inflammatory response	2.68671	0	10	0	5.66537	CFB,FCGR1A,SAA1		ADORA3,AOAH,CCL3L1,CCR5,CTSS,FCGR2A,FCGR2B,IL12B,TNF		ADAM8,ALOX5AP,C3,CCL24,CFP,CHRNA7,IL33,LTA,NLRP1,PTGER4,TNFRSF1B,TNIP1
GO: Biological Process	GO:0050728	negative regulation of inflammatory response	GeneOntologyBiologicalProcess_GO:0050728_negative regulation of inflammatory response	0	0	2.41117	0	0			AOAH,FCGR2B,IL12B
GO: Biological Process	GO:0050729	positive regulation of inflammatory response	GeneOntologyBiologicalProcess_GO:0050729_positive regulation of inflammatory response	0	0	10	0	5.94322			ADORA3,CCL3L1,CCR5,CTSS,FCGR2A,IL12B,TNF		ADAM8,ALOX5AP,C3,CCL24,IL33,LTA,PTGER4,TNIP1
GO: Biological Process	GO:0050764	regulation of phagocytosis	GeneOntologyBiologicalProcess_GO:0050764_regulation of phagocytosis	4.6559	0	3.04314	0	0	CCL13,CCL2,FCGR1A		CLEC7A,FCGR2A,FCGR2B
GO: Biological Process	GO:0050766	positive regulation of phagocytosis	GeneOntologyBiologicalProcess_GO:0050766_positive regulation of phagocytosis	5.0271	0	3.40366	0	2.27317	CCL13,CCL2,FCGR1A		CLEC7A,FCGR2A,FCGR2B		C3,NCKAP1L,SIRPA
GO: Biological Process	GO:0050776	regulation of immune response	GeneOntologyBiologicalProcess_GO:0050776_regulation of immune response	0	0	5.51645	0	10			ADORA3,BCL2A1,C1QA,C1QB,C1QC,C3AR1,CLEC7A,CTSK,CTSS,FCGR2A,FCGR2B,IL12B,TNF		ACTR3,ADAM8,AMICA1,BTK,C3,CCL19,CD44,CDKN1A,CFP,CTSB,HMOX1,IL33,ITGAM,KCNN4,LAT2,LTA,MADCAM1,MUC4,NCKAP1L,NFKB2,NR4A1,PRKCB,PTPN22,TNIP1,UNC93B1
GO: Biological Process	GO:0050778	positive regulation of immune response	GeneOntologyBiologicalProcess_GO:0050778_positive regulation of immune response	1.81944	0	5.76884	0	10	CFB,FCGR1A,IRF7		BCL2A1,C1QA,C1QB,C1QC,C3AR1,CLEC7A,CTSK,CTSS,FCGR2A,IL12B,TNF		ACTR3,ADAM8,BTK,C3,CD44,CFP,CTSB,IL33,ITGAM,KCNN4,LAT2,LTA,NCKAP1L,NFKB2,PRKCB,PTPN22,TNIP1,UNC93B1
GO: Biological Process	GO:0050792	regulation of viral process	GeneOntologyBiologicalProcess_GO:0050792_regulation of viral process	3.58578	0	0	0	0	CCL4,ISG15,OAS1
GO: Biological Process	GO:0050795	regulation of behavior	GeneOntologyBiologicalProcess_GO:0050795_regulation of behavior	10	0	0	0	0	CCL13,CCL2,CCL4,CCL7,CXCL10
GO: Biological Process	GO:0050801	ion homeostasis	GeneOntologyBiologicalProcess_GO:0050801_ion homeostasis	3.48483	0	4.24791	0	0	CCL13,CCL2,CCL7,CXCL2,SAA1		C3AR1,CCL3L1,CCR5,CXCL1,KCNJ10,LCN2,MT1H,SLC26A4,SLC7A8,STEAP4
GO: Biological Process	GO:0050806	positive regulation of synaptic transmission	GeneOntologyBiologicalProcess_GO:0050806_positive regulation of synaptic transmission	2.55966	0	0	0	0	CCL13,CCL2
GO: Biological Process	GO:0050817	coagulation	GeneOntologyBiologicalProcess_GO:0050817_coagulation	0	2.91277	0	0	10		CD84,CENPE,FCER1G,ITGAX,KIF22,KIF23,PTGIR,RACGAP1,VAV1			AMICA1,APBB1IP,C3,DOK2,F7,ITGAM,KIFC1,PIK3R5,PIK3R6,PLAUR,PLEK,PRKCB,PSAP,RACGAP1,SELPLG,SIRPA,SLC7A5,WDR1
GO: Biological Process	GO:0050850	positive regulation of calcium-mediated signaling	GeneOntologyBiologicalProcess_GO:0050850_positive regulation of calcium-mediated signaling	0	0	2.37785	0	0			ADORA3,IGF1
GO: Biological Process	GO:0050851	antigen receptor-mediated signaling pathway	GeneOntologyBiologicalProcess_GO:0050851_antigen receptor-mediated signaling pathway	0	0	0	0	2.85158					BTK,KCNN4,LAT2,NCKAP1L,PRKCB,PTPN22
GO: Biological Process	GO:0050853	B cell receptor signaling pathway	GeneOntologyBiologicalProcess_GO:0050853_B cell receptor signaling pathway	0	0	0	0	4.86794					BTK,LAT2,NCKAP1L,PRKCB,PTPN22
GO: Biological Process	GO:0050854	regulation of antigen receptor-mediated signaling pathway	GeneOntologyBiologicalProcess_GO:0050854_regulation of antigen receptor-mediated signaling pathway	0	0	0	0	2.6313					KCNN4,PRKCB,PTPN22
GO: Biological Process	GO:0050855	regulation of B cell receptor signaling pathway	GeneOntologyBiologicalProcess_GO:0050855_regulation of B cell receptor signaling pathway	0	0	0	0	2.47331					PRKCB,PTPN22
GO: Biological Process	GO:0050857	positive regulation of antigen receptor-mediated signaling pathway	GeneOntologyBiologicalProcess_GO:0050857_positive regulation of antigen receptor-mediated signaling pathway	0	0	0	0	2.31204					KCNN4,PRKCB
GO: Biological Process	GO:0050864	regulation of B cell activation	GeneOntologyBiologicalProcess_GO:0050864_regulation of B cell activation	0	0	0	0	2.80193					BTK,CDKN1A,FLT3,NCKAP1L,TNFRSF4
GO: Biological Process	GO:0050865	regulation of cell activation	GeneOntologyBiologicalProcess_GO:0050865_regulation of cell activation	0	0	3.19039	0	3.51554			ADORA3,AIF1,FCGR2B,IGF1,IL12B,INHBA,SLAMF7		ADAM8,BTK,CCL19,CDKN1A,FLT3,HMOX1,IL33,LGALS1,NCKAP1L,PLEK,PTPN22,TNFRSF4
GO: Biological Process	GO:0050867	positive regulation of cell activation	GeneOntologyBiologicalProcess_GO:0050867_positive regulation of cell activation	0	0	0	0	3.22403					ADAM8,BTK,CCL19,CDKN1A,IL33,LGALS1,NCKAP1L,PLEK,TNFRSF4
GO: Biological Process	GO:0050869	negative regulation of B cell activation	GeneOntologyBiologicalProcess_GO:0050869_negative regulation of B cell activation	0	0	2.31663	0	0			FCGR2B,INHBA
GO: Biological Process	GO:0050870	positive regulation of T cell activation	GeneOntologyBiologicalProcess_GO:0050870_positive regulation of T cell activation	1.81964	0	0	0	0	CCL13,CCL2
GO: Biological Process	GO:0050871	positive regulation of B cell activation	GeneOntologyBiologicalProcess_GO:0050871_positive regulation of B cell activation	0	0	0	0	2.6505					BTK,CDKN1A,NCKAP1L,TNFRSF4
GO: Biological Process	GO:0050878	regulation of body fluid levels	GeneOntologyBiologicalProcess_GO:0050878_regulation of body fluid levels	0	2.32817	0	0	10		CD84,CENPE,FCER1G,ITGAX,KIF22,KIF23,PTGIR,RACGAP1,VAV1			AMICA1,APBB1IP,APRT,C3,CYBA,DOK2,F7,ITGAM,KCNN4,KIFC1,PIK3R5,PIK3R6,PLAUR,PLEK,PRKCB,PSAP,RACGAP1,SELPLG,SIRPA,SLC7A5,WDR1
GO: Biological Process	GO:0050900	leukocyte migration	GeneOntologyBiologicalProcess_GO:0050900_leukocyte migration	10	0	10	0	10	CCL13,CCL2,CCL4,CCL7,CXCL10,CXCL2,SAA1		ADORA3,AIF1,C3AR1,CCL3L1,CCR5,CD177,CXCL1,CXCR1,FCGR2A,SLC7A8,TNF		ADAM8,AMICA1,CCL19,CCL24,CX3CR1,DOK2,F7,HMOX1,IL33,ITGAM,MADCAM1,NCKAP1L,PTGER4,SELPLG,SIRPA,SLC7A5
GO: Biological Process	GO:0050920	regulation of chemotaxis	GeneOntologyBiologicalProcess_GO:0050920_regulation of chemotaxis	10	0	0	0	0	CCL13,CCL2,CCL4,CCL7,CXCL10
GO: Biological Process	GO:0050921	positive regulation of chemotaxis	GeneOntologyBiologicalProcess_GO:0050921_positive regulation of chemotaxis	10	0	0	0	0	CCL13,CCL2,CCL4,CCL7,CXCL10
GO: Biological Process	GO:0050995	negative regulation of lipid catabolic process	GeneOntologyBiologicalProcess_GO:0050995_negative regulation of lipid catabolic process	0	0	2.63739	0	0			HCAR2,TNF
GO: Biological Process	GO:0051024	positive regulation of immunoglobulin secretion	GeneOntologyBiologicalProcess_GO:0051024_positive regulation of immunoglobulin secretion	0	0	0	0	2.7967					IL33,TNFRSF4
GO: Biological Process	GO:0051046	regulation of secretion	GeneOntologyBiologicalProcess_GO:0051046_regulation of secretion	0	0	3.08923	0	0			ADORA3,CCL3L1,CCR5,CLEC6A,HCAR2,INHBA,TNF,TNFRSF9
GO: Biological Process	GO:0051047	positive regulation of secretion	GeneOntologyBiologicalProcess_GO:0051047_positive regulation of secretion	0	0	4.09702	0	2.34441			ADORA3,CCL3L1,CCR5,CLEC6A,HCAR2,INHBA,TNF		ADAM8,CCL19,GPR68,IL33,KCNN4,NLRP1,PTGER4,TNFRSF4
GO: Biological Process	GO:0051049	regulation of transport	GeneOntologyBiologicalProcess_GO:0051049_regulation of transport	2.68155	0	4.1231	0	0	CCL13,CCL2,CCL4,CXCL2,FCGR1A,SAA1		ADORA3,CCL3L1,CCR5,CLEC6A,CLEC7A,FCGR2A,FCGR2B,HCAR2,IGF1,IL12B,INHBA,ITLN1,KCNJ10,TNF,TNFRSF9
GO: Biological Process	GO:0051050	positive regulation of transport	GeneOntologyBiologicalProcess_GO:0051050_positive regulation of transport	4.49271	0	10	0	0	CCL13,CCL2,CCL4,CXCL2,FCGR1A,SAA1		ADORA3,CCL3L1,CCR5,CLEC6A,CLEC7A,FCGR2A,FCGR2B,HCAR2,IGF1,IL12B,INHBA,ITLN1,TNF
GO: Biological Process	GO:0051052	regulation of DNA metabolic process	GeneOntologyBiologicalProcess_GO:0051052_regulation of DNA metabolic process	0	2.82593	0	0	0		CDK1,CSF2,FIGNL1,RAD51,RAD51AP1,TICRR
GO: Biological Process	GO:0051081	nuclear envelope disassembly	GeneOntologyBiologicalProcess_GO:0051081_nuclear envelope disassembly	0	3.00893	0	0	0		CCNB2,CDK1,PLK1
GO: Biological Process	GO:0051092	positive regulation of NF-kappaB transcription factor activity	GeneOntologyBiologicalProcess_GO:0051092_positive regulation of NF-kappaB transcription factor activity	0	0	0	0	2.4565					ADAM8,BTK,NFKB2,NPM1,PRKCB
GO: Biological Process	GO:0051094	positive regulation of developmental process	GeneOntologyBiologicalProcess_GO:0051094_positive regulation of developmental process	0	0	0	0	3.34372					ACTR3,ADAM8,BTK,C3,CCL19,CCL24,CHRNA7,CX3CR1,CYR61,GPR68,GRN,HMOX1,MYC,NCKAP1L,PIK3R6,PRKCB,SH3PXD2B,TRPV2
GO: Biological Process	GO:0051105	regulation of DNA ligation	GeneOntologyBiologicalProcess_GO:0051105_regulation of DNA ligation	0	2.29955	0	0	0		RAD51
GO: Biological Process	GO:0051106	positive regulation of DNA ligation	GeneOntologyBiologicalProcess_GO:0051106_positive regulation of DNA ligation	0	2.29955	0	0	0		RAD51
GO: Biological Process	GO:0051130	positive regulation of cellular component organization	GeneOntologyBiologicalProcess_GO:0051130_positive regulation of cellular component organization	2.37067	0	0	0	0	CCL13,CCL2,CXCL6,FCGR1A
GO: Biological Process	GO:0051174	regulation of phosphorus metabolic process	GeneOntologyBiologicalProcess_GO:0051174_regulation of phosphorus metabolic process	0	0	0	0	2.90523					ADAM8,ARHGAP9,C3,CCL19,CCL24,CCNA1,CD44,CDKN1A,CHRNA7,CKS1B,CYR61,FGD2,FLT3,GADD45G,MAP4K1,MYC,NCKAP1L,NPM1,PIK3R5,PIK3R6,PIM1,PLEK,RACGAP1,RGS10,TNFRSF4
GO: Biological Process	GO:0051222	positive regulation of protein transport	GeneOntologyBiologicalProcess_GO:0051222_positive regulation of protein transport	0	0	3.9233	0	2.50552			CCL3L1,CCR5,CLEC6A,IGF1,IL12B,TNF		ADAM8,CCL19,IL33,KCNN4,NLRP1,PTGER4,TNFRSF4
GO: Biological Process	GO:0051223	regulation of protein transport	GeneOntologyBiologicalProcess_GO:0051223_regulation of protein transport	0	0	3.48468	0	3.36015			CCL3L1,CCR5,CLEC6A,IGF1,IL12B,TNF,TNFRSF9		ADAM8,BCL3,CCL19,CDKN1A,IL33,KCNN4,LITAF,NLRP1,PTGER4,TACC3,TNFRSF4
GO: Biological Process	GO:0051224	negative regulation of protein transport	GeneOntologyBiologicalProcess_GO:0051224_negative regulation of protein transport	0	0	0	0	2.30137					IL33,LITAF,PTGER4,TACC3,TNFRSF4
GO: Biological Process	GO:0051225	spindle assembly	GeneOntologyBiologicalProcess_GO:0051225_spindle assembly	0	3.97593	0	0	0		AURKA,KIF23,RACGAP1,TPX2
GO: Cellular Component	GO:0051233	spindle midzone	GeneOntologyCellularComponent_GO:0051233_spindle midzone	0	4.16328	0	0	0		CENPE,PLK1,RACGAP1
GO: Biological Process	GO:0051235	maintenance of location	GeneOntologyBiologicalProcess_GO:0051235_maintenance of location	0	2.89914	0	0	0		ASPM,CENPE,NFKBIE,RACGAP1,SGOL1,SPAG5
GO: Biological Process	GO:0051240	positive regulation of multicellular organismal process	GeneOntologyBiologicalProcess_GO:0051240_positive regulation of multicellular organismal process	3.29689	0	3.90931	0	0	CCL13,CCL2,CCL4,IRF7,SAA1		ADORA3,AIF1,C3AR1,CCL3L1,CCR5,CLEC7A,IGF1,IL12B,INHBA,TNF
GO: Biological Process	GO:0051247	positive regulation of protein metabolic process	GeneOntologyBiologicalProcess_GO:0051247_positive regulation of protein metabolic process	0	0	0	0	2.80684					ADAM8,BCL3,C3,CCL19,CD44,CDKN1A,CHRNA7,CYR61,FLT3,GADD45G,HMOX1,IL33,MAP4K1,NCKAP1L,NPM1,PIK3R5,PIK3R6,PIM1,TNFRSF1B
GO: Biological Process	GO:0051249	regulation of lymphocyte activation	GeneOntologyBiologicalProcess_GO:0051249_regulation of lymphocyte activation	0	0	2.9283	0	2.54539			AIF1,FCGR2B,IGF1,IL12B,INHBA,SLAMF7		ADAM8,BTK,CCL19,CDKN1A,FLT3,LGALS1,NCKAP1L,PTPN22,TNFRSF4
GO: Biological Process	GO:0051251	positive regulation of lymphocyte activation	GeneOntologyBiologicalProcess_GO:0051251_positive regulation of lymphocyte activation	0	0	0	0	2.32499					ADAM8,BTK,CCL19,CDKN1A,LGALS1,NCKAP1L,TNFRSF4
GO: Biological Process	GO:0051255	spindle midzone assembly	GeneOntologyBiologicalProcess_GO:0051255_spindle midzone assembly	0	3.43347	0	0	0		KIF23,RACGAP1
GO: Biological Process	GO:0051256	spindle midzone assembly involved in mitosis	GeneOntologyBiologicalProcess_GO:0051256_spindle midzone assembly involved in mitosis	0	3.60814	0	0	0		KIF23,RACGAP1
GO: Biological Process	GO:0051258	protein polymerization	GeneOntologyBiologicalProcess_GO:0051258_protein polymerization	0	0	0	0	2.94264					ACTR3,ARPC1B,CAPG,CCL24,NCKAP1L,TUBA1C,TUBB6
GO: Biological Process	GO:0051270	regulation of cellular component movement	GeneOntologyBiologicalProcess_GO:0051270_regulation of cellular component movement	3.55202	0	2.30373	0	0	CCL13,CCL2,CCL4,CCL7,CXCL10		ADORA3,AIF1,C3AR1,CCR5,F10,IGF1,TNF
GO: Biological Process	GO:0051272	positive regulation of cellular component movement	GeneOntologyBiologicalProcess_GO:0051272_positive regulation of cellular component movement	4.93895	0	3.14919	0	2.26617	CCL13,CCL2,CCL4,CCL7,CXCL10		ADORA3,AIF1,C3AR1,F10,IGF1,TNF		ADAM8,CCL19,CCL24,CYR61,F7,MADCAM1,NCKAP1L,P2RY6
GO: Biological Process	GO:0051276	chromosome organization	GeneOntologyBiologicalProcess_GO:0051276_chromosome organization	0	5.70429	0	0	0		ASF1B,AURKA,CDCA5,CDCA8,CDK1,CENPE,CENPH,CENPK,HIST1H1B,HIST1H2AD,NUSAP1,PLK1,SPAG5,TOP2A,TRIP13,UHRF1
GO: Biological Process	GO:0051297	centrosome organization	GeneOntologyBiologicalProcess_GO:0051297_centrosome organization	0	4.51513	0	0	0		AURKA,CCNF,CDK1,PLK1,SGOL1
GO: Biological Process	GO:0051301	cell division	GeneOntologyBiologicalProcess_GO:0051301_cell division	0	10	0	0	3.48366		ASPM,AURKA,BIRC5,CCNA2,CCNB2,CCNE1,CCNF,CDCA3,CDCA5,CDCA8,CDK1,CENPE,CENPH,KIF20A,KIF22,KIF23,NUSAP1,PLK1,RACGAP1,SGOL1,SKA1,SPAG5,SPC25,TOP2A,TPX2,UBE2C			ACTR3,ANAPC15,CCNA1,CKS1B,E2F8,ERCC6L,INCENP,KIFC1,MYBL2,MYC,NCAPD2,NCAPG2,NEK6,RACGAP1,TUBA1C
GO: Biological Process	GO:0051303	establishment of chromosome localization	GeneOntologyBiologicalProcess_GO:0051303_establishment of chromosome localization	0	3.69641	0	0	0		BIRC5,CDCA5,CENPE
GO: Biological Process	GO:0051310	metaphase plate congression	GeneOntologyBiologicalProcess_GO:0051310_metaphase plate congression	0	2.44189	0	0	0		CDCA5,CENPE
GO: Biological Process	GO:0051321	meiotic cell cycle	GeneOntologyBiologicalProcess_GO:0051321_meiotic cell cycle	0	10	0	0	0		AURKA,DUSP13,EXO1,MKI67,PLK1,RAD51,SGOL1,TOP2A,TRIP13
GO: Biological Process	GO:0051323	metaphase	GeneOntologyBiologicalProcess_GO:0051323_metaphase	0	4.12817	0	0	0		CDCA8,CENPE
GO: Biological Process	GO:0051336	regulation of hydrolase activity	GeneOntologyBiologicalProcess_GO:0051336_regulation of hydrolase activity	0	0	0	0	2.74212					ARHGAP9,CCL19,CCL24,CD44,CSTB,CTSC,CYR61,FGD2,MYC,NAIP,NCKAP1L,NLRP1,NPM1,NR4A1,PLEK,RACGAP1,RGS10,TNFAIP8
GO: Biological Process	GO:0051338	regulation of transferase activity	GeneOntologyBiologicalProcess_GO:0051338_regulation of transferase activity	0	0	0	0	2.99387					ADAM8,CCL19,CCNA1,CDKN1A,CHRNA7,CKS1B,CYR61,FLT3,GADD45G,MAP4K1,NCKAP1L,NPM1,PIK3R5,PIK3R6,PIM1,TNFRSF4
GO: Biological Process	GO:0051347	positive regulation of transferase activity	GeneOntologyBiologicalProcess_GO:0051347_positive regulation of transferase activity	0	0	0	0	3.30729					ADAM8,CCL19,CDKN1A,CHRNA7,CYR61,FLT3,GADD45G,MAP4K1,NCKAP1L,NPM1,PIK3R5,PIK3R6,PIM1
GO: Biological Process	GO:0051382	kinetochore assembly	GeneOntologyBiologicalProcess_GO:0051382_kinetochore assembly	0	2.79853	0	0	0		CENPE,CENPH
GO: Biological Process	GO:0051383	kinetochore organization	GeneOntologyBiologicalProcess_GO:0051383_kinetochore organization	0	2.66187	0	0	0		CENPE,CENPH
GO: Biological Process	GO:0051402	neuron apoptotic process	GeneOntologyBiologicalProcess_GO:0051402_neuron apoptotic process	0	0	0	0	2.41832					ADAM8,HMOX1,NAIP,NCF2,NLRP1,NPM1,NR4A2
GO: Biological Process	GO:0051437	positive regulation of ubiquitin-protein ligase activity involved in mitotic cell cycle	GeneOntologyBiologicalProcess_GO:0051437_positive regulation of ubiquitin-protein ligase activity involved in mitotic cell cycle	0	2.24598	0	0	0		CDK1,PLK1,UBE2C
GO: Biological Process	GO:0051488	activation of anaphase-promoting complex activity	GeneOntologyBiologicalProcess_GO:0051488_activation of anaphase-promoting complex activity	0	3.28876	0	0	0		PLK1,UBE2C
GO: Biological Process	GO:0051493	regulation of cytoskeleton organization	GeneOntologyBiologicalProcess_GO:0051493_regulation of cytoskeleton organization	0	3.63313	0	0	3.16799		AURKA,CCNF,CENPE,GPR65,RACGAP1,SKA1,SPAG5,TPX2			ACTR3,ARPC1B,CAPG,CCL24,KIFC1,NCKAP1L,NPM1,PLEK,PTGER4,RACGAP1
GO: Biological Process	GO:0051607	defense response to virus	GeneOntologyBiologicalProcess_GO:0051607_defense response to virus	5.72511	0	0	0	0	CXCL10,CXCL9,IRF7,ISG15,OAS1
GO: Biological Process	GO:0051640	organelle localization	GeneOntologyBiologicalProcess_GO:0051640_organelle localization	0	2.55174	0	0	0		ASPM,AURKA,BIRC5,CDCA5,CENPE,NUSAP1
GO: Biological Process	GO:0051642	centrosome localization	GeneOntologyBiologicalProcess_GO:0051642_centrosome localization	0	2.66187	0	0	0		ASPM,AURKA
GO: Biological Process	GO:0051651	maintenance of location in cell	GeneOntologyBiologicalProcess_GO:0051651_maintenance of location in cell	0	4.58959	0	0	0		ASPM,CENPE,NFKBIE,RACGAP1,SGOL1,SPAG5
GO: Biological Process	GO:0051674	localization of cell	GeneOntologyBiologicalProcess_GO:0051674_localization of cell	4.17298	0	5.35437	0	5.0497	CCL13,CCL2,CCL4,CCL7,CXCL10,CXCL2,SAA1		ADORA3,AIF1,C3AR1,CCL3L1,CCR5,CD177,CXCL1,CXCR1,F10,FCGR2A,IGF1,IL12B,PIP5K1A,SLC7A8,TNF		ADAM8,AMICA1,CCL19,CCL24,CD44,CELSR3,CHRNA7,CX3CR1,CYR61,DCLK1,DOK2,F7,HEXB,HMOX1,IL33,ITGAM,MADCAM1,NCKAP1L,NR4A1,NR4A2,P2RY6,PTGER4,SELPLG,SIRPA,SLC7A5
GO: Biological Process	GO:0051702	interaction with symbiont	GeneOntologyBiologicalProcess_GO:0051702_interaction with symbiont	3.16915	0	0	0	0	CCL4,CXCL6
GO: Biological Process	GO:0051704	multi-organism process	GeneOntologyBiologicalProcess_GO:0051704_multi-organism process	10	0	0	0	3.29441	CCL13,CCL2,CCL4,CXCL10,CXCL2,CXCL6,CXCL9,FCGR1A,IRF7,ISG15,OAS1				BATF,BATF3,BCL3,BTK,CCL19,CFP,COTL1,CTSB,CX3CR1,CYBA,DCLK1,GCH1,GRN,HEXB,LITAF,LTA,MYC,NAIP,NCF2,NLRP1,NPM1,PTGER4,TCIRG1,TNFRSF1B,TNIP1,UNC93B1
GO: Biological Process	GO:0051707	response to other organism	GeneOntologyBiologicalProcess_GO:0051707_response to other organism	10	2.74474	3.24257	0	4.58898	CCL13,CCL2,CCL4,CXCL10,CXCL2,CXCL6,CXCL9,FCGR1A,IRF7,ISG15,OAS1	ACP5,CD14,CD86,CSF2,FCER1G,IRF5,ITGAX,LY86,PTGIR,TLR7	CCR5,CLEC6A,CLEC7A,FCGR2B,IFI27L2,IL12B,ITLN1,LCN2,TNF		BATF,BATF3,BCL3,BTK,CCL19,CFP,COTL1,CX3CR1,DCLK1,GCH1,LITAF,LTA,NAIP,NCF2,NLRP1,PTGER4,TNFRSF1B,UNC93B1
GO: Biological Process	GO:0051709	regulation of killing of cells of other organism	GeneOntologyBiologicalProcess_GO:0051709_regulation of killing of cells of other organism	2.02732	0	0	0	0	CXCL6
GO: Biological Process	GO:0051726	regulation of cell cycle	GeneOntologyBiologicalProcess_GO:0051726_regulation of cell cycle	0	10	0	0	0		AURKA,BIRC5,CCNA2,CCNB2,CCNE1,CCNF,CDCA5,CDK1,CENPE,FIGNL1,GAS2L3,KIF23,NUSAP1,PLK1,RACGAP1,TICRR,TOP2A,TPX2,UBE2C
GO: Biological Process	GO:0051767	nitric-oxide synthase biosynthetic process	GeneOntologyBiologicalProcess_GO:0051767_nitric-oxide synthase biosynthetic process	3.85366	0	0	0	0	CCL13,CCL2
GO: Biological Process	GO:0051769	regulation of nitric-oxide synthase biosynthetic process	GeneOntologyBiologicalProcess_GO:0051769_regulation of nitric-oxide synthase biosynthetic process	3.85366	0	0	0	0	CCL13,CCL2
GO: Biological Process	GO:0051770	positive regulation of nitric-oxide synthase biosynthetic process	GeneOntologyBiologicalProcess_GO:0051770_positive regulation of nitric-oxide synthase biosynthetic process	4.09402	0	0	0	0	CCL13,CCL2
GO: Biological Process	GO:0051782	negative regulation of cell division	GeneOntologyBiologicalProcess_GO:0051782_negative regulation of cell division	0	0	0	0	2.6743					E2F8,MYC
GO: Biological Process	GO:0051783	regulation of nuclear division	GeneOntologyBiologicalProcess_GO:0051783_regulation of nuclear division	0	4.56847	0	0	0		AURKA,BIRC5,CENPE,NUSAP1,PLK1,UBE2C
GO: Biological Process	GO:0051784	negative regulation of nuclear division	GeneOntologyBiologicalProcess_GO:0051784_negative regulation of nuclear division	0	2.69484	0	0	0		CENPE,PLK1,UBE2C
GO: Biological Process	GO:0051785	positive regulation of nuclear division	GeneOntologyBiologicalProcess_GO:0051785_positive regulation of nuclear division	0	4.37025	0	0	0		AURKA,CENPE,NUSAP1,PLK1
GO: Biological Process	GO:0051797	regulation of hair follicle development	GeneOntologyBiologicalProcess_GO:0051797_regulation of hair follicle development	0	0	3.08858	0	0			INHBA,TNF
GO: Biological Process	GO:0051817	modification of morphology or physiology of other organism involved in symbiotic interaction	GeneOntologyBiologicalProcess_GO:0051817_modification of morphology or physiology of other organism involved in symbiotic interaction	3.19962	0	0	0	0	CCL4,CXCL6,IRF7,ISG15
GO: Biological Process	GO:0051818	disruption of cells of other organism involved in symbiotic interaction	GeneOntologyBiologicalProcess_GO:0051818_disruption of cells of other organism involved in symbiotic interaction	1.86848	0	0	0	0	CXCL6
GO: Biological Process	GO:0051851	modification by host of symbiont morphology or physiology	GeneOntologyBiologicalProcess_GO:0051851_modification by host of symbiont morphology or physiology	3.38193	0	0	0	0	CCL4,CXCL6
GO: Biological Process	GO:0051852	disruption by host of symbiont cells	GeneOntologyBiologicalProcess_GO:0051852_disruption by host of symbiont cells	2.07825	0	0	0	0	CXCL6
GO: Biological Process	GO:0051873	killing by host of symbiont cells	GeneOntologyBiologicalProcess_GO:0051873_killing by host of symbiont cells	2.07825	0	0	0	0	CXCL6
GO: Biological Process	GO:0051883	killing of cells in other organism involved in symbiotic interaction	GeneOntologyBiologicalProcess_GO:0051883_killing of cells in other organism involved in symbiotic interaction	1.86848	0	0	0	0	CXCL6
GO: Biological Process	GO:0051896	regulation of protein kinase B signaling	GeneOntologyBiologicalProcess_GO:0051896_regulation of protein kinase B signaling	0	0	2.19733	0	0			F10,IGF1,TNF
GO: Biological Process	GO:0051897	positive regulation of protein kinase B signaling	GeneOntologyBiologicalProcess_GO:0051897_positive regulation of protein kinase B signaling	0	0	2.6412	0	2.39287			F10,IGF1,TNF		ADAM8,CCL19,F7,PIK3R5
GO: Biological Process	GO:0051930	regulation of sensory perception of pain	GeneOntologyBiologicalProcess_GO:0051930_regulation of sensory perception of pain	0	0	2.25971	0	0			CTSS,KCNJ10
GO: Biological Process	GO:0051931	regulation of sensory perception	GeneOntologyBiologicalProcess_GO:0051931_regulation of sensory perception	0	0	2.25971	0	0			CTSS,KCNJ10
GO: Biological Process	GO:0051933	amino acid uptake involved in synaptic transmission	GeneOntologyBiologicalProcess_GO:0051933_amino acid uptake involved in synaptic transmission	0	0	2.14541	0	0			KCNJ10
GO: Biological Process	GO:0051935	L-glutamate uptake involved in synaptic transmission	GeneOntologyBiologicalProcess_GO:0051935_L-glutamate uptake involved in synaptic transmission	0	0	2.14541	0	0			KCNJ10
GO: Biological Process	GO:0051971	positive regulation of transmission of nerve impulse	GeneOntologyBiologicalProcess_GO:0051971_positive regulation of transmission of nerve impulse	2.51531	0	0	0	0	CCL13,CCL2
GO: Biological Process	GO:0051983	regulation of chromosome segregation	GeneOntologyBiologicalProcess_GO:0051983_regulation of chromosome segregation	0	4.89307	0	0	0		CDCA5,CENPE,RACGAP1,SPAG5
GO: Biological Process	GO:0051988	regulation of attachment of spindle microtubules to kinetochore	GeneOntologyBiologicalProcess_GO:0051988_regulation of attachment of spindle microtubules to kinetochore	0	4.99824	0	0	0		CENPE,RACGAP1,SPAG5
GO: Biological Process	GO:0052547	regulation of peptidase activity	GeneOntologyBiologicalProcess_GO:0052547_regulation of peptidase activity	0	0	0	0	2.37811					CD44,CSTB,CTSC,CYR61,MYC,NAIP,NLRP1,NR4A1,TNFAIP8
GO: Cellular Component	GO:0055037	recycling endosome	GeneOntologyCellularComponent_GO:0055037_recycling endosome	0	0	2.28774	0	0			DARC,PIGR,TNF
GO: Biological Process	GO:0055065	metal ion homeostasis	GeneOntologyBiologicalProcess_GO:0055065_metal ion homeostasis	3.89267	0	4.17898	0	0	CCL13,CCL2,CCL7,CXCL2,SAA1		C3AR1,CCL3L1,CCR5,CXCL1,KCNJ10,LCN2,MT1H,SLC7A8,STEAP4
GO: Biological Process	GO:0055074	calcium ion homeostasis	GeneOntologyBiologicalProcess_GO:0055074_calcium ion homeostasis	4.64021	0	0	0	0	CCL13,CCL2,CCL7,CXCL2,SAA1
GO: Biological Process	GO:0055080	cation homeostasis	GeneOntologyBiologicalProcess_GO:0055080_cation homeostasis	3.71275	0	4.66381	0	0	CCL13,CCL2,CCL7,CXCL2,SAA1		C3AR1,CCL3L1,CCR5,CXCL1,KCNJ10,LCN2,MT1H,SLC26A4,SLC7A8,STEAP4
GO: Biological Process	GO:0055082	cellular chemical homeostasis	GeneOntologyBiologicalProcess_GO:0055082_cellular chemical homeostasis	3.62175	0	0	0	0	CCL13,CCL2,CCL7,CXCL2,SAA1
GO: Biological Process	GO:0060137	maternal process involved in parturition	GeneOntologyBiologicalProcess_GO:0060137_maternal process involved in parturition	2.13603	0	0	0	0	CCL2
GO: Biological Process	GO:0060138	fetal process involved in parturition	GeneOntologyBiologicalProcess_GO:0060138_fetal process involved in parturition	0	2.29955	0	0	0		TK1
GO: Biological Process	GO:0060179	male mating behavior	GeneOntologyBiologicalProcess_GO:0060179_male mating behavior	0	0	0	0	2.7967					GRN,HEXB
GO: Biological Process	GO:0060326	cell chemotaxis	GeneOntologyBiologicalProcess_GO:0060326_cell chemotaxis	10	0	10	0	4.47538	CCL13,CCL2,CCL4,CCL7,CXCL10,CXCL2,SAA1		AIF1,C3AR1,CCL3L1,CCR5,CXCL1,CXCR1,FCGR2A,PIP5K1A		ADAM8,AMICA1,CCL19,CCL24,CX3CR1,F7,ITGAM,NCKAP1L,NR4A1
GO: Biological Process	GO:0060333	interferon-gamma-mediated signaling pathway	GeneOntologyBiologicalProcess_GO:0060333_interferon-gamma-mediated signaling pathway	4.20245	0	0	0	0	FCGR1A,IRF7,OAS1
GO: Biological Process	GO:0060337	type I interferon signaling pathway	GeneOntologyBiologicalProcess_GO:0060337_type I interferon signaling pathway	4.20245	0	0	0	0	IRF7,ISG15,OAS1
GO: Biological Process	GO:0060340	positive regulation of type I interferon-mediated signaling pathway	GeneOntologyBiologicalProcess_GO:0060340_positive regulation of type I interferon-mediated signaling pathway	2.07825	0	0	0	0	IRF7
GO: Biological Process	GO:0060341	regulation of cellular localization	GeneOntologyBiologicalProcess_GO:0060341_regulation of cellular localization	0	2.36498	2.98257	0	2.69485		BIRC5,CD14,CD300C,CDCA5,CDK1,CENPE,FCER1G,NFKBIE,RACGAP1,SPAG5,TLR7	ADORA3,CCL3L1,CCR5,CLEC6A,HCAR2,IGF1,IL12B,INHBA,TNF,TNFRSF9		ADAM8,BCL3,CCL19,CDKN1A,CHRNA7,GPR68,HMOX1,IL33,KCNN4,LITAF,NLRP1,PRKCB,PTGER4,RACGAP1,RAMP3,TACC3,TNFRSF4
GO: Biological Process	GO:0060548	negative regulation of cell death	GeneOntologyBiologicalProcess_GO:0060548_negative regulation of cell death	0	0	0	0	4.50708					ADAM8,BCL3,CCL19,CD44,CDKN1A,CTSB,CX3CR1,CYR61,HMOX1,MUC4,MYC,NAIP,NCKAP1L,NPM1,NR4A2,PIM1,PLAUR,TNFAIP8,TNFRSF18,TNFRSF4
GO: Biological Process	GO:0060557	positive regulation of vitamin D biosynthetic process	GeneOntologyBiologicalProcess_GO:0060557_positive regulation of vitamin D biosynthetic process	0	0	2.14541	0	0			TNF
GO: Biological Process	GO:0060627	regulation of vesicle-mediated transport	GeneOntologyBiologicalProcess_GO:0060627_regulation of vesicle-mediated transport	2.53657	0	0	0	0	CCL13,CCL2,FCGR1A
GO: Biological Process	GO:0060700	regulation of ribonuclease activity	GeneOntologyBiologicalProcess_GO:0060700_regulation of ribonuclease activity	2.50315	0	0	0	0	OAS1
GO: Biological Process	GO:0061048	negative regulation of branching involved in lung morphogenesis	GeneOntologyBiologicalProcess_GO:0061048_negative regulation of branching involved in lung morphogenesis	0	0	2.44568	0	0			TNF
GO: Biological Process	GO:0065003	macromolecular complex assembly	GeneOntologyBiologicalProcess_GO:0065003_macromolecular complex assembly	0	4.3331	0	0	0		ASF1B,AURKA,CDK1,CENPE,CENPH,CENPK,CSF2,HIST1H1B,HIST1H2AD,KIF23,LPXN,RACGAP1,RAD51,RRM2,TICRR,TK1,TPX2,UBE2C
GO: Biological Process	GO:0065004	protein-DNA complex assembly	GeneOntologyBiologicalProcess_GO:0065004_protein-DNA complex assembly	0	4.98246	0	0	0		ASF1B,CENPE,CENPH,CENPK,HIST1H1B,HIST1H2AD,RAD51
GO: Biological Process	GO:0070098	chemokine-mediated signaling pathway	GeneOntologyBiologicalProcess_GO:0070098_chemokine-mediated signaling pathway	3.19301	0	3.54028	0	0	CCL13,CCL2		CCR5,CXCR1,DARC
GO: Biological Process	GO:0070165	positive regulation of adiponectin secretion	GeneOntologyBiologicalProcess_GO:0070165_positive regulation of adiponectin secretion	0	0	2.14541	0	0			HCAR2
GO: Biological Process	GO:0070201	regulation of establishment of protein localization	GeneOntologyBiologicalProcess_GO:0070201_regulation of establishment of protein localization	0	0	3.12269	0	3.41199			CCL3L1,CCR5,CLEC6A,IGF1,IL12B,TNF,TNFRSF9		ADAM8,BCL3,CCL19,CDKN1A,IL33,KCNN4,LITAF,NLRP1,PTGER4,RAMP3,TACC3,TNFRSF4
GO: Biological Process	GO:0070207	protein homotrimerization	GeneOntologyBiologicalProcess_GO:0070207_protein homotrimerization	0	0	2.55454	0	0			LCN2,TNFRSF9
GO: Biological Process	GO:0070227	lymphocyte apoptotic process	GeneOntologyBiologicalProcess_GO:0070227_lymphocyte apoptotic process	0	0	0	0	3.49369					ADAM8,BTK,CD44,MYC,TNFRSF4
GO: Biological Process	GO:0070228	regulation of lymphocyte apoptotic process	GeneOntologyBiologicalProcess_GO:0070228_regulation of lymphocyte apoptotic process	0	0	0	0	3.97738					ADAM8,BTK,CD44,MYC,TNFRSF4
GO: Biological Process	GO:0070269	pyroptosis	GeneOntologyBiologicalProcess_GO:0070269_pyroptosis	0	0	0	0	2.94029					NAIP,NLRP1
GO: Biological Process	GO:0070271	protein complex biogenesis	GeneOntologyBiologicalProcess_GO:0070271_protein complex biogenesis	0	4.53845	0	0	2.38548		ASF1B,AURKA,CDK1,CENPE,CENPH,CENPK,CSF2,HIST1H1B,HIST1H2AD,KIF23,LPXN,RACGAP1,RAD51,RRM2,TK1,TPX2,UBE2C			ACTR3,ALOX5AP,ARPC1B,CAPG,CCL24,CYBA,GCH1,HMOX1,MPP6,MYBL2,NCKAP1L,NEK6,NPM1,PLEK,PTGER4,RACGAP1,SH3PXD2B,TUBA1C,TUBB6
GO: Biological Process	GO:0070371	ERK1 and ERK2 cascade	GeneOntologyBiologicalProcess_GO:0070371_ERK1 and ERK2 cascade	0	0	0	0	2.45949					C3,CCL19,CD44,CYR61,PTGER4,TNIP1
GO: Biological Process	GO:0070482	response to oxygen levels	GeneOntologyBiologicalProcess_GO:0070482_response to oxygen levels	0	0	0	0	2.66201					ADAM8,CDKN1A,CHRNA7,HMOX1,LTA,NCF2,NR4A2,TACC3
GO: Biological Process	GO:0070486	leukocyte aggregation	GeneOntologyBiologicalProcess_GO:0070486_leukocyte aggregation	0	0	0	0	2.31204					ADAM8,CD44
GO: Biological Process	GO:0070507	regulation of microtubule cytoskeleton organization	GeneOntologyBiologicalProcess_GO:0070507_regulation of microtubule cytoskeleton organization	0	10	0	0	0		AURKA,CCNF,CENPE,RACGAP1,SKA1,SPAG5,TPX2
GO: Molecular Function	GO:0070553	nicotinic acid receptor activity	GeneOntologyMolecularFunction_GO:0070553_nicotinic acid receptor activity	0	0	2.44227	0	0			HCAR2
GO: Biological Process	GO:0070555	response to interleukin-1	GeneOntologyBiologicalProcess_GO:0070555_response to interleukin-1	2.60651	0	0	0	0	CCL13,CCL2
GO: Biological Process	GO:0070661	leukocyte proliferation	GeneOntologyBiologicalProcess_GO:0070661_leukocyte proliferation	0	0	0	0	2.39716					CCL19,CDKN1A,FLT3,ITGAM,NCKAP1L,PTPN22,TNFRSF4
GO: Biological Process	GO:0070663	regulation of leukocyte proliferation	GeneOntologyBiologicalProcess_GO:0070663_regulation of leukocyte proliferation	0	0	2.46317	0	0			AIF1,FCGR2B,IGF1,IL12B
GO: Biological Process	GO:0070665	positive regulation of leukocyte proliferation	GeneOntologyBiologicalProcess_GO:0070665_positive regulation of leukocyte proliferation	0	0	2.14164	0	0			AIF1,IGF1,IL12B
GO: Biological Process	GO:0070723	response to cholesterol	GeneOntologyBiologicalProcess_GO:0070723_response to cholesterol	0	0	2.68215	0	0			CCR5,INHBA
GO: Cellular Component	GO:0070743	interleukin-23 complex	GeneOntologyCellularComponent_GO:0070743_interleukin-23 complex	0	0	2.14823	0	0			IL12B
GO: Biological Process	GO:0070925	organelle assembly	GeneOntologyBiologicalProcess_GO:0070925_organelle assembly	0	3.00001	0	0	0		AURKA,CENPE,CENPH,CSF2,KIF23,RACGAP1,TPX2
GO: Biological Process	GO:0070942	neutrophil mediated cytotoxicity	GeneOntologyBiologicalProcess_GO:0070942_neutrophil mediated cytotoxicity	2.20276	0	0	0	0	CXCL6
GO: Biological Process	GO:0070943	neutrophil mediated killing of symbiont cell	GeneOntologyBiologicalProcess_GO:0070943_neutrophil mediated killing of symbiont cell	2.20276	0	0	0	0	CXCL6
GO: Biological Process	GO:0070944	neutrophil mediated killing of bacterium	GeneOntologyBiologicalProcess_GO:0070944_neutrophil mediated killing of bacterium	2.28173	0	0	0	0	CXCL6
GO: Biological Process	GO:0070945	neutrophil mediated killing of gram-negative bacterium	GeneOntologyBiologicalProcess_GO:0070945_neutrophil mediated killing of gram-negative bacterium	2.50315	0	0	0	0	CXCL6
GO: Biological Process	GO:0070948	regulation of neutrophil mediated cytotoxicity	GeneOntologyBiologicalProcess_GO:0070948_regulation of neutrophil mediated cytotoxicity	2.67902	0	0	0	0	CXCL6
GO: Biological Process	GO:0070949	regulation of neutrophil mediated killing of symbiont cell	GeneOntologyBiologicalProcess_GO:0070949_regulation of neutrophil mediated killing of symbiont cell	2.67902	0	0	0	0	CXCL6
GO: Biological Process	GO:0070950	regulation of neutrophil mediated killing of bacterium	GeneOntologyBiologicalProcess_GO:0070950_regulation of neutrophil mediated killing of bacterium	2.67902	0	0	0	0	CXCL6
GO: Biological Process	GO:0070951	regulation of neutrophil mediated killing of gram-negative bacterium	GeneOntologyBiologicalProcess_GO:0070951_regulation of neutrophil mediated killing of gram-negative bacterium	2.67902	0	0	0	0	CXCL6
GO: Biological Process	GO:0071103	DNA conformation change	GeneOntologyBiologicalProcess_GO:0071103_DNA conformation change	0	10	0	0	0		ASF1B,CDCA5,CDK1,CENPH,CENPK,HIST1H1B,HIST1H2AD,NUSAP1,RAD51,TOP2A
GO: Biological Process	GO:0071168	protein localization to chromatin	GeneOntologyBiologicalProcess_GO:0071168_protein localization to chromatin	0	3.16524	0	0	0		CDCA5,PLK1
GO: Biological Process	GO:0071173	spindle assembly checkpoint	GeneOntologyBiologicalProcess_GO:0071173_spindle assembly checkpoint	0	2.94521	0	0	0		CENPE,PLK1,UBE2C
GO: Biological Process	GO:0071174	mitotic spindle checkpoint	GeneOntologyBiologicalProcess_GO:0071174_mitotic spindle checkpoint	0	2.88476	0	0	0		CENPE,PLK1,UBE2C
GO: Biological Process	GO:0071216	cellular response to biotic stimulus	GeneOntologyBiologicalProcess_GO:0071216_cellular response to biotic stimulus	2.07521	0	5.0947	0	0	CCL13,CCL2		CCR5,CLEC7A,FCGR2B,IL12B,LCN2,TNF
GO: Biological Process	GO:0071219	cellular response to molecule of bacterial origin	GeneOntologyBiologicalProcess_GO:0071219_cellular response to molecule of bacterial origin	2.16842	0	4.17141	0	0	CCL13,CCL2		CCR5,FCGR2B,IL12B,LCN2,TNF
GO: Biological Process	GO:0071222	cellular response to lipopolysaccharide	GeneOntologyBiologicalProcess_GO:0071222_cellular response to lipopolysaccharide	2.21193	0	3.14167	0	0	CCL13,CCL2		CCR5,IL12B,LCN2,TNF
GO: Biological Process	GO:0071322	cellular response to carbohydrate stimulus	GeneOntologyBiologicalProcess_GO:0071322_cellular response to carbohydrate stimulus	0	0	0	0	2.27062					CYBA,GPR68,LGALS1,PRKCB
GO: Biological Process	GO:0071345	cellular response to cytokine stimulus	GeneOntologyBiologicalProcess_GO:0071345_cellular response to cytokine stimulus	5.14057	0	3.47953	0	0	CCL13,CCL2,FCGR1A,IRF7,ISG15,OAS1		AIF1,CCR5,CSF2RB,CXCR1,DARC,IL12B,LCN2,TNF
GO: Biological Process	GO:0071346	cellular response to interferon-gamma	GeneOntologyBiologicalProcess_GO:0071346_cellular response to interferon-gamma	10	0	0	0	0	CCL13,CCL2,FCGR1A,IRF7,OAS1
GO: Biological Process	GO:0071347	cellular response to interleukin-1	GeneOntologyBiologicalProcess_GO:0071347_cellular response to interleukin-1	2.9433	0	0	0	0	CCL13,CCL2
GO: Biological Process	GO:0071356	cellular response to tumor necrosis factor	GeneOntologyBiologicalProcess_GO:0071356_cellular response to tumor necrosis factor	2.40438	0	0	0	0	CCL13,CCL2
GO: Biological Process	GO:0071357	cellular response to type I interferon	GeneOntologyBiologicalProcess_GO:0071357_cellular response to type I interferon	4.18525	0	0	0	0	IRF7,ISG15,OAS1
GO: Biological Process	GO:0071361	cellular response to ethanol	GeneOntologyBiologicalProcess_GO:0071361_cellular response to ethanol	2.07825	0	0	0	0	CCL7
GO: Biological Process	GO:0071383	cellular response to steroid hormone stimulus	GeneOntologyBiologicalProcess_GO:0071383_cellular response to steroid hormone stimulus	0	0	0	0	2.5752					NAIP,NR4A1,NR4A2,RAMP3,UBE2L3
GO: Biological Process	GO:0071396	cellular response to lipid	GeneOntologyBiologicalProcess_GO:0071396_cellular response to lipid	0	0	2.40608	0	2.33555			CCR5,IL12B,INHBA,LCN2,TNF		CX3CR1,LITAF,NAIP,NR4A1,NR4A2,RAMP3,TNFRSF1B,UBE2L3
GO: Biological Process	GO:0071407	cellular response to organic cyclic compound	GeneOntologyBiologicalProcess_GO:0071407_cellular response to organic cyclic compound	0	0	0	0	2.62069					CYBA,LGALS1,NAIP,NPM1,NR4A1,NR4A2,RAMP3,UBE2L3
GO: Biological Process	GO:0071479	cellular response to ionizing radiation	GeneOntologyBiologicalProcess_GO:0071479_cellular response to ionizing radiation	0	2.77247	0	0	0		FIGNL1,RAD51,RAD51AP1
GO: Biological Process	GO:0071621	granulocyte chemotaxis	GeneOntologyBiologicalProcess_GO:0071621_granulocyte chemotaxis	10	0	3.73412	0	3.16272	CCL13,CCL2,CCL7,CXCL2,SAA1		C3AR1,CCL3L1,CXCL1,FCGR2A		AMICA1,CCL19,CCL24,ITGAM,NCKAP1L
GO: Biological Process	GO:0071622	regulation of granulocyte chemotaxis	GeneOntologyBiologicalProcess_GO:0071622_regulation of granulocyte chemotaxis	3.26891	0	0	0	0	CCL13,CCL2
GO: Biological Process	GO:0071672	negative regulation of smooth muscle cell chemotaxis	GeneOntologyBiologicalProcess_GO:0071672_negative regulation of smooth muscle cell chemotaxis	0	0	2.14541	0	0			AIF1
GO: Biological Process	GO:0071673	positive regulation of smooth muscle cell chemotaxis	GeneOntologyBiologicalProcess_GO:0071673_positive regulation of smooth muscle cell chemotaxis	0	0	2.14541	0	0			AIF1
GO: Biological Process	GO:0071674	mononuclear cell migration	GeneOntologyBiologicalProcess_GO:0071674_mononuclear cell migration	3.90775	0	2.83295	0	0	CCL13,CCL2		C3AR1,TNF
GO: Biological Process	GO:0071675	regulation of mononuclear cell migration	GeneOntologyBiologicalProcess_GO:0071675_regulation of mononuclear cell migration	4.02734	0	2.95109	0	0	CCL13,CCL2		C3AR1,TNF
GO: Biological Process	GO:0071677	positive regulation of mononuclear cell migration	GeneOntologyBiologicalProcess_GO:0071677_positive regulation of mononuclear cell migration	0	0	2.14541	0	0			TNF
GO: Biological Process	GO:0071706	tumor necrosis factor superfamily cytokine production	GeneOntologyBiologicalProcess_GO:0071706_tumor necrosis factor superfamily cytokine production	0	3.03628	4.85165	0	0		ACP5,CD14,CD86,FCER1G	CCL3L1,CCR5,CLEC7A,FCGR2A,IL12B
GO: Molecular Function	GO:0071791	chemokine (C-C motif) ligand 5 binding	GeneOntologyMolecularFunction_GO:0071791_chemokine (C-C motif) ligand 5 binding	0	0	2.14201	0	0			CCR5
GO: Biological Process	GO:0071822	protein complex subunit organization	GeneOntologyBiologicalProcess_GO:0071822_protein complex subunit organization	0	5.25881	0	0	0		ASF1B,AUNIP,AURKA,CDK1,CENPE,CENPH,CENPK,CSF2,GPR65,HIST1H1B,HIST1H2AD,KIF23,LPXN,RACGAP1,RAD51,RRM2,SPAG5,SPC25,TK1,TPX2,UBE2C
GO: Biological Process	GO:0071824	protein-DNA complex subunit organization	GeneOntologyBiologicalProcess_GO:0071824_protein-DNA complex subunit organization	0	4.58092	0	0	0		ASF1B,CENPE,CENPH,CENPK,HIST1H1B,HIST1H2AD,RAD51
GO: Biological Process	GO:0071887	leukocyte apoptotic process	GeneOntologyBiologicalProcess_GO:0071887_leukocyte apoptotic process	0	0	3.42664	0	3.69492			BCL2A1,CCR5,HCAR2,SIGLEC1		ADAM8,BTK,CCL19,CD44,MYC,TNFRSF4
GO: Biological Process	GO:0071888	macrophage apoptotic process	GeneOntologyBiologicalProcess_GO:0071888_macrophage apoptotic process	1.98177	0	0	0	0	IRF7
GO: Biological Process	GO:0071900	regulation of protein serine/threonine kinase activity	GeneOntologyBiologicalProcess_GO:0071900_regulation of protein serine/threonine kinase activity	0	0	0	0	3.53477					ADAM8,CCL19,CCNA1,CDKN1A,CHRNA7,CKS1B,FLT3,GADD45G,MAP4K1,PIK3R5,PIK3R6,PIM1
GO: Biological Process	GO:0071902	positive regulation of protein serine/threonine kinase activity	GeneOntologyBiologicalProcess_GO:0071902_positive regulation of protein serine/threonine kinase activity	0	0	0	0	3.33244					ADAM8,CCL19,CHRNA7,FLT3,GADD45G,MAP4K1,PIK3R5,PIK3R6,PIM1
GO: Biological Process	GO:0072376	protein activation cascade	GeneOntologyBiologicalProcess_GO:0072376_protein activation cascade	0	0	3.5349	0	0			C1QA,C1QB,C1QC,F10
GO: Biological Process	GO:0072503	cellular divalent inorganic cation homeostasis	GeneOntologyBiologicalProcess_GO:0072503_cellular divalent inorganic cation homeostasis	4.59844	0	0	0	0	CCL13,CCL2,CCL7,CXCL2,SAA1
GO: Biological Process	GO:0072507	divalent inorganic cation homeostasis	GeneOntologyBiologicalProcess_GO:0072507_divalent inorganic cation homeostasis	4.51746	0	0	0	0	CCL13,CCL2,CCL7,CXCL2,SAA1
GO: Biological Process	GO:0072676	lymphocyte migration	GeneOntologyBiologicalProcess_GO:0072676_lymphocyte migration	10	0	0	0	0	CCL13,CCL2,CCL4,CCL7,SAA1
GO: Biological Process	GO:0072677	eosinophil migration	GeneOntologyBiologicalProcess_GO:0072677_eosinophil migration	4.1663	0	0	0	3.84651	CCL13,CCL7				ADAM8,CCL24,PTGER4
GO: Biological Process	GO:0072678	T cell migration	GeneOntologyBiologicalProcess_GO:0072678_T cell migration	3.41269	0	0	0	0	CCL13,CCL2
GO: Biological Process	GO:0072683	T cell extravasation	GeneOntologyBiologicalProcess_GO:0072683_T cell extravasation	4.80812	0	0	0	0	CCL13,CCL2
GO: Cellular Component	GO:0072686	mitotic spindle	GeneOntologyCellularComponent_GO:0072686_mitotic spindle	0	4.92612	0	0	0		AURKA,KIF23,RACGAP1,SPAG5
GO: Cellular Component	GO:0072687	meiotic spindle	GeneOntologyCellularComponent_GO:0072687_meiotic spindle	0	1.99237	0	0	0		AURKA
GO: Biological Process	GO:0080134	regulation of response to stress	GeneOntologyBiologicalProcess_GO:0080134_regulation of response to stress	2.69294	0	3.44979	0	10	CFB,CXCL6,FCGR1A,IRF7,SAA1		ADORA3,AOAH,CCL3L1,CCR5,CLEC7A,CTSK,CTSS,FCGR2A,FCGR2B,IL12B,TNF		ADAM8,ALOX5AP,BTK,C3,CCL19,CCL24,CD44,CFP,CHRNA7,CTSB,F7,IL33,ITGAM,LTA,MAP4K1,MYC,NEK6,NFKB2,NLRP1,NPM1,PLAUR,PLEK,PTGER4,PTPN22,TNFRSF1B,TNIP1,UNC93B1
GO: Biological Process	GO:0090066	regulation of anatomical structure size	GeneOntologyBiologicalProcess_GO:0090066_regulation of anatomical structure size	0	0	0	0	2.2994					ACTR3,ARPC1B,CAPG,CCL24,GCH1,HMOX1,NCKAP1L,PLEK,TRPV2
GO: Biological Process	GO:0090068	positive regulation of cell cycle process	GeneOntologyBiologicalProcess_GO:0090068_positive regulation of cell cycle process	0	5.05344	0	0	0		AURKA,BIRC5,CENPE,KIF23,NUSAP1,PLK1,RACGAP1,UBE2C
GO: Biological Process	GO:0090077	foam cell differentiation	GeneOntologyBiologicalProcess_GO:0090077_foam cell differentiation	0	0	2.25971	0	0			MSR1,SOAT2
GO: Biological Process	GO:0090224	regulation of spindle organization	GeneOntologyBiologicalProcess_GO:0090224_regulation of spindle organization	0	2.8763	0	0	0		AURKA,TPX2
GO: Biological Process	GO:0090233	negative regulation of spindle checkpoint	GeneOntologyBiologicalProcess_GO:0090233_negative regulation of spindle checkpoint	0	2.29955	0	0	0		AURKA
GO: Biological Process	GO:0090264	regulation of immune complex clearance by monocytes and macrophages	GeneOntologyBiologicalProcess_GO:0090264_regulation of immune complex clearance by monocytes and macrophages	5.50628	0	0	0	0	CCL13,CCL2
GO: Biological Process	GO:0090265	positive regulation of immune complex clearance by monocytes and macrophages	GeneOntologyBiologicalProcess_GO:0090265_positive regulation of immune complex clearance by monocytes and macrophages	5.50628	0	0	0	0	CCL13,CCL2
GO: Biological Process	GO:0090307	spindle assembly involved in mitosis	GeneOntologyBiologicalProcess_GO:0090307_spindle assembly involved in mitosis	0	2.44189	0	0	0		KIF23,RACGAP1
GO: Biological Process	GO:0097028	dendritic cell differentiation	GeneOntologyBiologicalProcess_GO:0097028_dendritic cell differentiation	0	0	0	0	10					BATF,BATF3,CCL19,FLT3,LILRB3,RELB
GO: Cellular Component	GO:0097149	centralspindlin complex	GeneOntologyCellularComponent_GO:0097149_centralspindlin complex	0	4.11346	0	0	0		KIF23,RACGAP1
GO: Biological Process	GO:0097178	ruffle assembly	GeneOntologyBiologicalProcess_GO:0097178_ruffle assembly	0	0	3.01703	0	0			AIF1,PIP5K1A
GO: Biological Process	GO:0097190	apoptotic signaling pathway	GeneOntologyBiologicalProcess_GO:0097190_apoptotic signaling pathway	0	0	0	0	2.29338					BCL3,BTK,CD44,CDKN1A,CTSC,CX3CR1,FGD2,HMOX1,IL33,MYC,TNFRSF1B,TNFRSF4
GO: Biological Process	GO:0097191	extrinsic apoptotic signaling pathway	GeneOntologyBiologicalProcess_GO:0097191_extrinsic apoptotic signaling pathway	0	0	2.97578	0	0			IGF1,INHBA,LCN2,SIGLEC1,TNF
GO: Biological Process	GO:0097192	extrinsic apoptotic signaling pathway in absence of ligand	GeneOntologyBiologicalProcess_GO:0097192_extrinsic apoptotic signaling pathway in absence of ligand	0	0	3.67162	0	0			IGF1,INHBA,LCN2,TNF
GO: Cellular Component	GO:0097197	tetraspanin-enriched microdomain	GeneOntologyCellularComponent_GO:0097197_tetraspanin-enriched microdomain	0	0	2.4485	0	0			SCIMP
GO: Biological Process	GO:0097285	cell-type specific apoptotic process	GeneOntologyBiologicalProcess_GO:0097285_cell-type specific apoptotic process	0	0	3.91005	0	4.00758			BCL2A1,CCL3L1,CCR5,HCAR2,IGF1,IL12B,SIGLEC1,TNF		ADAM8,BTK,CCL19,CD44,HMOX1,LTA,MYC,NAIP,NCF2,NLRP1,NPM1,NR4A2,TNFRSF4
GO: Biological Process	GO:0097305	response to alcohol	GeneOntologyBiologicalProcess_GO:0097305_response to alcohol	2.64731	0	0	0	0	CCL2,CCL7,CXCL10
GO: Biological Process	GO:0097527	necroptotic signaling pathway	GeneOntologyBiologicalProcess_GO:0097527_necroptotic signaling pathway	0	0	2.14541	0	0			TNF
GO: Biological Process	GO:0097529	myeloid leukocyte migration	GeneOntologyBiologicalProcess_GO:0097529_myeloid leukocyte migration	10	0	4.17141	0	4.95769	CCL13,CCL2,CCL7,CXCL2,SAA1		AIF1,C3AR1,CCL3L1,CXCL1,FCGR2A		ADAM8,AMICA1,CCL19,CCL24,CX3CR1,ITGAM,NCKAP1L,PTGER4
GO: Biological Process	GO:0097530	granulocyte migration	GeneOntologyBiologicalProcess_GO:0097530_granulocyte migration	10	0	3.67162	0	5.08159	CCL13,CCL2,CCL7,CXCL2,SAA1		C3AR1,CCL3L1,CXCL1,FCGR2A		ADAM8,AMICA1,CCL19,CCL24,ITGAM,NCKAP1L,PTGER4
GO: Biological Process	GO:0098542	defense response to other organism	GeneOntologyBiologicalProcess_GO:0098542_defense response to other organism	10	0	0	0	0	CXCL10,CXCL6,CXCL9,FCGR1A,IRF7,ISG15,OAS1
GO: Biological Process	GO:1900195	positive regulation of oocyte maturation	GeneOntologyBiologicalProcess_GO:1900195_positive regulation of oocyte maturation	0	2.29955	0	0	0		AURKA
GO: Biological Process	GO:1900424	regulation of defense response to bacterium	GeneOntologyBiologicalProcess_GO:1900424_regulation of defense response to bacterium	2.37842	0	0	0	0	CXCL6
GO: Biological Process	GO:1901342	regulation of vasculature development	GeneOntologyBiologicalProcess_GO:1901342_regulation of vasculature development	2.95573	0	0	0	2.6932	CCL13,CCL2,CXCL10				C3,CCL24,CHRNA7,CX3CR1,HMOX1,PIK3R6,PRKCB
GO: Biological Process	GO:1901623	regulation of lymphocyte chemotaxis	GeneOntologyBiologicalProcess_GO:1901623_regulation of lymphocyte chemotaxis	10	0	0	0	0	CCL2,CCL4,CCL7
GO: Biological Process	GO:1901624	negative regulation of lymphocyte chemotaxis	GeneOntologyBiologicalProcess_GO:1901624_negative regulation of lymphocyte chemotaxis	2.97984	0	0	0	0	CCL2
GO: Molecular Function	GO:1901681	sulfur compound binding	GeneOntologyMolecularFunction_GO:1901681_sulfur compound binding	4.33221	0	0	0	0	CCL13,CCL2,CCL7,CXCL6
GO: Biological Process	GO:1901700	response to oxygen-containing compound	GeneOntologyBiologicalProcess_GO:1901700_response to oxygen-containing compound	2.18978	0	0	0	3.87354	CCL13,CCL2,CCL7,CXCL10,CXCL6				ACTR3,APRT,BTK,CCL19,CDKN1A,CHRNA7,CX3CR1,CYBA,F7,GCH1,GPR68,GRN,HMOX1,LGALS1,LITAF,LTA,MMP19,NCF2,NLRP1,PRKCB,PTGER4,RAMP3,TCIRG1,TNFRSF1B
GO: Biological Process	GO:1901987	regulation of cell cycle phase transition	GeneOntologyBiologicalProcess_GO:1901987_regulation of cell cycle phase transition	0	3.60151	0	0	0		CCNA2,CDK1,CENPE,PLK1,TICRR,TOP2A,UBE2C
GO: Biological Process	GO:1901988	negative regulation of cell cycle phase transition	GeneOntologyBiologicalProcess_GO:1901988_negative regulation of cell cycle phase transition	0	4.35019	0	0	0		CCNA2,CDK1,CENPE,PLK1,TICRR,TOP2A,UBE2C
GO: Biological Process	GO:1901990	regulation of mitotic cell cycle phase transition	GeneOntologyBiologicalProcess_GO:1901990_regulation of mitotic cell cycle phase transition	0	3.65542	0	0	0		CCNA2,CDK1,CENPE,PLK1,TICRR,TOP2A,UBE2C
GO: Biological Process	GO:1901991	negative regulation of mitotic cell cycle phase transition	GeneOntologyBiologicalProcess_GO:1901991_negative regulation of mitotic cell cycle phase transition	0	4.40962	0	0	0		CCNA2,CDK1,CENPE,PLK1,TICRR,TOP2A,UBE2C
GO: Biological Process	GO:1902099	regulation of metaphase/anaphase transition of cell cycle	GeneOntologyBiologicalProcess_GO:1902099_regulation of metaphase/anaphase transition of cell cycle	0	2.72014	0	0	0		CENPE,PLK1,UBE2C
GO: Biological Process	GO:1902100	negative regulation of metaphase/anaphase transition of cell cycle	GeneOntologyBiologicalProcess_GO:1902100_negative regulation of metaphase/anaphase transition of cell cycle	0	2.94521	0	0	0		CENPE,PLK1,UBE2C
GO: Biological Process	GO:1902101	positive regulation of metaphase/anaphase transition of cell cycle	GeneOntologyBiologicalProcess_GO:1902101_positive regulation of metaphase/anaphase transition of cell cycle	0	3.16524	0	0	0		CENPE,PLK1
GO: Biological Process	GO:1902105	regulation of leukocyte differentiation	GeneOntologyBiologicalProcess_GO:1902105_regulation of leukocyte differentiation	0	0	2.94032	0	3.10143			C1QC,CCL3L1,IL12B,INHBA,TNF		ADAM8,BTK,CCL19,FLT3,GPR68,LILRB3,MYC,NCKAP1L
GO: Biological Process	GO:1902106	negative regulation of leukocyte differentiation	GeneOntologyBiologicalProcess_GO:1902106_negative regulation of leukocyte differentiation	0	0	0	0	2.3717					FLT3,GPR68,LILRB3,MYC
GO: Biological Process	GO:2000026	regulation of multicellular organismal development	GeneOntologyBiologicalProcess_GO:2000026_regulation of multicellular organismal development	2.72278	0	0	0	0	CCL13,CCL2,CXCL10,CXCL6,IRF7,ISG15
GO: Biological Process	GO:2000106	regulation of leukocyte apoptotic process	GeneOntologyBiologicalProcess_GO:2000106_regulation of leukocyte apoptotic process	0	0	3.77722	0	4.20211			BCL2A1,CCR5,HCAR2,SIGLEC1		ADAM8,BTK,CCL19,CD44,MYC,TNFRSF4
GO: Biological Process	GO:2000108	positive regulation of leukocyte apoptotic process	GeneOntologyBiologicalProcess_GO:2000108_positive regulation of leukocyte apoptotic process	0	0	2.41027	0	2.81358			HCAR2,SIGLEC1		ADAM8,CD44,MYC
GO: Biological Process	GO:2000109	regulation of macrophage apoptotic process	GeneOntologyBiologicalProcess_GO:2000109_regulation of macrophage apoptotic process	2.07825	0	0	0	0	IRF7
GO: Biological Process	GO:2000110	negative regulation of macrophage apoptotic process	GeneOntologyBiologicalProcess_GO:2000110_negative regulation of macrophage apoptotic process	2.28173	0	0	0	0	IRF7
GO: Biological Process	GO:2000116	regulation of cysteine-type endopeptidase activity	GeneOntologyBiologicalProcess_GO:2000116_regulation of cysteine-type endopeptidase activity	0	0	0	0	2.50552					CD44,CYR61,MYC,NAIP,NLRP1,NR4A1,TNFAIP8
GO: Biological Process	GO:2000145	regulation of cell motility	GeneOntologyBiologicalProcess_GO:2000145_regulation of cell motility	3.79666	0	2.59216	0	2.61745	CCL13,CCL2,CCL4,CCL7,CXCL10		ADORA3,AIF1,C3AR1,CCR5,F10,IGF1,TNF		ADAM8,CCL19,CCL24,CX3CR1,CYR61,F7,HMOX1,IL33,MADCAM1,NCKAP1L,P2RY6,PTGER4
GO: Biological Process	GO:2000147	positive regulation of cell motility	GeneOntologyBiologicalProcess_GO:2000147_positive regulation of cell motility	4.99579	0	3.21057	0	2.33555	CCL13,CCL2,CCL4,CCL7,CXCL10		ADORA3,AIF1,C3AR1,F10,IGF1,TNF		ADAM8,CCL19,CCL24,CYR61,F7,MADCAM1,NCKAP1L,P2RY6
GO: Biological Process	GO:2000401	regulation of lymphocyte migration	GeneOntologyBiologicalProcess_GO:2000401_regulation of lymphocyte migration	5.45593	0	0	0	0	CCL2,CCL4,CCL7
GO: Biological Process	GO:2000402	negative regulation of lymphocyte migration	GeneOntologyBiologicalProcess_GO:2000402_negative regulation of lymphocyte migration	2.50315	0	0	0	0	CCL2
GO: Biological Process	GO:2000403	positive regulation of lymphocyte migration	GeneOntologyBiologicalProcess_GO:2000403_positive regulation of lymphocyte migration	3.62494	0	0	0	0	CCL4,CCL7
GO: Biological Process	GO:2000416	regulation of eosinophil migration	GeneOntologyBiologicalProcess_GO:2000416_regulation of eosinophil migration	0	0	0	0	10					ADAM8,CCL24,PTGER4
GO: Biological Process	GO:2000418	positive regulation of eosinophil migration	GeneOntologyBiologicalProcess_GO:2000418_positive regulation of eosinophil migration	0	0	0	0	4.10621					ADAM8,CCL24
GO: Biological Process	GO:2000425	regulation of apoptotic cell clearance	GeneOntologyBiologicalProcess_GO:2000425_regulation of apoptotic cell clearance	4.80812	0	0	0	0	CCL13,CCL2
GO: Biological Process	GO:2000427	positive regulation of apoptotic cell clearance	GeneOntologyBiologicalProcess_GO:2000427_positive regulation of apoptotic cell clearance	5.50628	0	0	0	0	CCL13,CCL2
GO: Biological Process	GO:2000501	regulation of natural killer cell chemotaxis	GeneOntologyBiologicalProcess_GO:2000501_regulation of natural killer cell chemotaxis	10	0	0	0	0	CCL2,CCL4,CCL7
GO: Biological Process	GO:2000502	negative regulation of natural killer cell chemotaxis	GeneOntologyBiologicalProcess_GO:2000502_negative regulation of natural killer cell chemotaxis	2.97984	0	0	0	0	CCL2
GO: Biological Process	GO:2000503	positive regulation of natural killer cell chemotaxis	GeneOntologyBiologicalProcess_GO:2000503_positive regulation of natural killer cell chemotaxis	4.98394	0	0	0	0	CCL4,CCL7
GO: Biological Process	GO:2000779	regulation of double-strand break repair	GeneOntologyBiologicalProcess_GO:2000779_regulation of double-strand break repair	0	3.64	0	0	0		FIGNL1,RAD51,RAD51AP1
GO: Biological Process	GO:2001180	negative regulation of interleukin-10 secretion	GeneOntologyBiologicalProcess_GO:2001180_negative regulation of interleukin-10 secretion	0	0	2.14541	0	0			TNFRSF9
GO: Biological Process	GO:2001182	regulation of interleukin-12 secretion	GeneOntologyBiologicalProcess_GO:2001182_regulation of interleukin-12 secretion	0	0	2.14541	0	0			TNFRSF9
GO: Biological Process	GO:2001183	negative regulation of interleukin-12 secretion	GeneOntologyBiologicalProcess_GO:2001183_negative regulation of interleukin-12 secretion	0	0	2.14541	0	0			TNFRSF9
GO: Biological Process	GO:2001236	regulation of extrinsic apoptotic signaling pathway	GeneOntologyBiologicalProcess_GO:2001236_regulation of extrinsic apoptotic signaling pathway	0	0	2.62486	0	0			IGF1,INHBA,SIGLEC1,TNF
Domain	IPR000096	Serum_amyloid_A	Domain_IPR000096_Serum_amyloid_A	2.27513	0	0	0	0	SAA1
Domain	IPR000109	Oligopeptide_transporter	Domain_IPR000109_Oligopeptide_transporter	0	0	1.7199	0	0			SLC15A3
Domain	IPR000169	Pept_cys_AS	Domain_IPR000169_Pept_cys_AS	0	0	2.28836	0	0			CTSK,CTSS
Domain	IPR000174	IL8_rcpt	Domain_IPR000174_IL8_rcpt	0	0	2.11538	0	0			CXCR1
Domain	IPR000294	GLA_domain	Domain_IPR000294_GLA_domain	0	0	2.89178	0	0			F10,PROZ
Domain	IPR000358	Ribonucl_redctse	Domain_IPR000358_Ribonucl_redctse	0	1.99407	0	0	0		RRM2
Domain	IPR000370	Prostglndn_IP_rcpt	Domain_IPR000370_Prostglndn_IP_rcpt	0	2.294	0	0	0		PTGIR
Domain	IPR000466	Adeno_A3_rcpt	Domain_IPR000466_Adeno_A3_rcpt	0	0	2.41559	0	0			ADORA3
Domain	IPR000491	Inhibin_betaA	Domain_IPR000491_Inhibin_betaA	0	0	2.41559	0	0			INHBA
Domain	IPR000668	Peptidase_C1A_C	Domain_IPR000668_Peptidase_C1A_C	0	0	2.95765	0	0			CTSK,CTSS
Domain	IPR000773	GM_colony-stim-fac	Domain_IPR000773_GM_colony-stim-fac	0	2.294	0	0	0		CSF2
Domain	IPR000827	CC_chemkine_sml_CS	Domain_IPR000827_CC_chemkine_sml_CS	5.58726	0	0	0	0	CCL13,CCL2,CCL7
Domain	IPR000919	NCF_P40	Domain_IPR000919_NCF_P40	0	2.294	0	0	0		NCF4
Domain	IPR001073	C1q	Domain_IPR001073_C1q	0	0	3.60611	0	0			C1QA,C1QB,C1QC
Domain	IPR001087	Lipase_GDSL	Domain_IPR001087_Lipase_GDSL	0	0	1.7199	0	0			AOAH
Domain	IPR001089	CXC_chmkine_smll	Domain_IPR001089_CXC_chmkine_smll	10	0	0	0	0	CXCL10,CXCL2,CXCL6,CXCL9
Domain	IPR001111	TGF-b_N	Domain_IPR001111_TGF-b_N	0	0	2.28836	0	0			GDF3,INHBA
Domain	IPR001190	Srcr_rcpt	Domain_IPR001190_Srcr_rcpt	0	0	2.35183	0	0			LGALS3BP,MSR1
Domain	IPR001241	Topo_IIA_B/N	Domain_IPR001241_Topo_IIA_B/N	0	1.99407	0	0	0		TOP2A
Domain	IPR001267	Thymidine_kinase	Domain_IPR001267_Thymidine_kinase	0	2.294	0	0	0		TK1
Domain	IPR001304	C-type_lectin	Domain_IPR001304_C-type_lectin	0	0	2.41366	0	0			CLEC4D,CLEC6A,CLEC7A
Domain	IPR001318	Inhibin_betaC	Domain_IPR001318_Inhibin_betaC	0	0	1.94011	0	0			INHBA
Domain	IPR001346	Interferon_reg_factor	Domain_IPR001346_Interferon_reg_factor	2.02073	0	0	0	0	IRF7
Domain	IPR001355	IL8A_rcpt	Domain_IPR001355_IL8A_rcpt	0	0	2.41559	0	0			CXCR1
Domain	IPR001634	Adenosn_rcpt	Domain_IPR001634_Adenosn_rcpt	0	0	1.81599	0	0			ADORA3
Domain	IPR001644	C3A_anaphtx_rcpt	Domain_IPR001644_C3A_anaphtx_rcpt	0	0	2.41559	0	0			C3AR1
Domain	IPR001715	CH-domain	Domain_IPR001715_CH-domain	0	2.19833	0	0	0		ASPM,GAS2L3,VAV1
Domain	IPR001752	Kinesin_motor_dom	Domain_IPR001752_Kinesin_motor_dom	0	4.22161	0	0	0		CENPE,KIF20A,KIF22,KIF23
Domain	IPR001811	Chemokine_IL8	Domain_IPR001811_Chemokine_IL8	10	0	0	0	0	CCL13,CCL2,CCL7,CXCL10,CXCL2,CXCL6,CXCL9
Domain	IPR001839	TGF-b_C	Domain_IPR001839_TGF-b_C	0	0	3.41712	0	0			GDF15,GDF3,INHBA
Domain	IPR001849	Pleckstrin_homology	Domain_IPR001849_Pleckstrin_homology	0	0	0	0	3.69156					APBB1IP,ARHGAP9,BTK,CYTH4,DOCK10,DOK2,DOK3,FGD2,PLEK,SH3BP2
Domain	IPR001955	Pancreatic_hormone-like	Domain_IPR001955_Pancreatic_hormone-like	0	0	1.94011	0	0			NPY
Domain	IPR002000	Lysosome-assoc_membr_glycop	Domain_IPR002000_Lysosome-assoc_membr_glycop	0	0	1.7199	0	0			CD68
Domain	IPR002205	Topo_IIA_A/C	Domain_IPR002205_Topo_IIA_A/C	0	1.99407	0	0	0		TOP2A
Domain	IPR002234	Anphylx_rcpt	Domain_IPR002234_Anphylx_rcpt	0	0	2.11538	0	0			C3AR1
Domain	IPR002240	CC_5_rcpt	Domain_IPR002240_CC_5_rcpt	0	0	2.11538	0	0			CCR5
Domain	IPR002353	AntifreezeII	Domain_IPR002353_AntifreezeII	0	0	3.82951	0	0			CLEC4D,CLEC6A,CLEC7A
Domain	IPR002383	Coagulation_factor_Gla_dom	Domain_IPR002383_Coagulation_factor_Gla_dom	0	0	3.02912	0	0			F10,PROZ
Domain	IPR002405	Inhibin_asu	Domain_IPR002405_Inhibin_asu	0	0	2.95765	0	0			GDF3,INHBA
Domain	IPR002473	C-X-C/Interlkn_8	Domain_IPR002473_C-X-C/Interlkn_8	3.95363	0	0	0	0	CXCL2,CXCL6
Domain	IPR002934	Nucleotidyltransferase	Domain_IPR002934_Nucleotidyltransferase	1.93402	0	0	0	0	OAS1
Domain	IPR002959	TNF_alpha	Domain_IPR002959_TNF_alpha	0	0	2.41559	0	0			TNF
Domain	IPR003070	Nuc_orph_rcpt	Domain_IPR003070_Nuc_orph_rcpt	0	0	0	0	3.61592					NR4A1,NR4A2
Domain	IPR003087	N_gelatinase	Domain_IPR003087_N_gelatinase	0	0	2.41559	0	0			LCN2
Domain	IPR003105	SRA_YDG	Domain_IPR003105_SRA_YDG	0	1.99407	0	0	0		UHRF1
Domain	IPR003198	Amidino_trans	Domain_IPR003198_Amidino_trans	0	0	1.94011	0	0			GATM
Domain	IPR003269	K_chnl_inward-rec_Kir1.2	Domain_IPR003269_K_chnl_inward-rec_Kir1.2	0	0	2.41559	0	0			KCNJ10
Domain	IPR003530	Hematopoietin_rcpt_L_F3_CS	Domain_IPR003530_Hematopoietin_rcpt_L_F3_CS	0	0	1.7199	0	0			IL12B
Domain	IPR003543	Macro_scav_rcpt	Domain_IPR003543_Macro_scav_rcpt	0	0	2.41559	0	0			MSR1
Domain	IPR003583	Hlx-hairpin-Hlx_DNA-bd_motif	Domain_IPR003583_Hlx-hairpin-Hlx_DNA-bd_motif	0	3.27804	0	0	0		KIF22,RAD51
Domain	IPR003599	Ig_sub	Domain_IPR003599_Ig_sub	0	3.59234	4.46177	0	0		CD300C,CD83,CD84,HAVCR2,LAIR1,LILRB3,PDCD1LG2,SLAMF9	CD300LF,FCGR2A,FCGR2B,IL1R2,PIGR,SIGLEC1,SLAMF7,TREM2
Domain	IPR003960	ATPase_AAA_CS	Domain_IPR003960_ATPase_AAA_CS	0	2.02322	0	0	0		FIGNL1,TRIP13
Domain	IPR004077	Interleukin-1_rcpt_II	Domain_IPR004077_Interleukin-1_rcpt_II	0	0	2.11538	0	0			IL1R2
Domain	IPR004367	Cyclin_C	Domain_IPR004367_Cyclin_C	0	10	0	0	0		CCNA2,CCNB2,CCNE1,CCNF
Domain	IPR004760	L_AA_transporter	Domain_IPR004760_L_AA_transporter	0	0	1.94011	0	0			SLC7A8
Domain	IPR005384	Duffy_cmk_rcpt	Domain_IPR005384_Duffy_cmk_rcpt	0	0	2.41559	0	0			DARC
Domain	IPR005464	Psych_rcpt	Domain_IPR005464_Psych_rcpt	0	2.294	0	0	0		GPR65
Domain	IPR006053	TNF_a/b/c	Domain_IPR006053_TNF_a/b/c	0	0	1.7199	0	0			TNF
Domain	IPR006116	2-5-oligoadenylate_synth_N	Domain_IPR006116_2-5-oligoadenylate_synth_N	2.27513	0	0	0	0	OAS1
Domain	IPR006117	2-5-oligoadenylate_synth_CS	Domain_IPR006117_2-5-oligoadenylate_synth_CS	2.37183	0	0	0	0	OAS1
Domain	IPR006670	Cyclin	Domain_IPR006670_Cyclin	0	4.39569	0	0	0		CCNA2,CCNB2,CCNE1,CCNF
Domain	IPR006671	Cyclin_N	Domain_IPR006671_Cyclin_N	0	4.64349	0	0	0		CCNA2,CCNB2,CCNE1,CCNF
Domain	IPR006694	Fatty_acid_hydroxylase	Domain_IPR006694_Fatty_acid_hydroxylase	2.19617	0	0	0	0	CH25H
Domain	IPR006818	Histone_chaperone_ASF1-like	Domain_IPR006818_Histone_chaperone_ASF1-like	0	1.99407	0	0	0		ASF1B
Domain	IPR007110	Ig-like	Domain_IPR007110_Ig-like	0	2.54658	4.90715	0	0		CD300C,CD83,CD84,CD86,HAVCR2,LILRB3,PDCD1LG2,SLAMF9	CD200R1L,CD300LF,FCGR2A,FCGR2B,IL12B,IL1R2,PIGR,SIGLEC1,SLAMF7,TREM2
Domain	IPR007237	CD20-like	Domain_IPR007237_CD20-like	1.63538	0	4.10216	0	0	MS4A6A		MS4A14,MS4A4A,MS4A7
Domain	IPR008097	Fractalkine	Domain_IPR008097_Fractalkine	5.19366	0	0	0	0	CCL13,CCL2
Domain	IPR008138	SapB_2	Domain_IPR008138_SapB_2	0	0	1.7199	0	0			AOAH
Domain	IPR008160	Collagen	Domain_IPR008160_Collagen	0	0	3.49796	0	0			C1QA,C1QB,C1QC,MSR1
Domain	IPR008426	Centromere_CenpH	Domain_IPR008426_Centromere_CenpH	0	2.294	0	0	0		CENPH
Domain	IPR008608	Ectropic_vir_integratn_site_2A	Domain_IPR008608_Ectropic_vir_integratn_site_2A	0	2.294	0	0	0		EVI2A
Domain	IPR008983	Tumour_necrosis_fac-like	Domain_IPR008983_Tumour_necrosis_fac-like	0	0	4.20313	0	0			C1QA,C1QB,C1QC,TNF
Domain	IPR009311	Interferon-induced_6-16	Domain_IPR009311_Interferon-induced_6-16	0	0	1.81599	0	0			IFI27L2
Domain	IPR009675	Xklp2_targeting_prot	Domain_IPR009675_Xklp2_targeting_prot	0	2.294	0	0	0		TPX2
Domain	IPR009829	DUF1395	Domain_IPR009829_DUF1395	0	2.294	0	0	0		SKA1
Domain	IPR011028	Cyclin-like	Domain_IPR011028_Cyclin-like	0	3.95623	0	0	0		CCNA2,CCNB2,CCNE1,CCNF
Domain	IPR011360	Compl_C2_B	Domain_IPR011360_Compl_C2_B	2.67242	0	0	0	0	CFB
Domain	IPR011365	IL3_rcpt_beta	Domain_IPR011365_IL3_rcpt_beta	0	2.294	2.41559	0	0		CSF2RB	CSF2RB
Domain	IPR011515	Shugoshin_C	Domain_IPR011515_Shugoshin_C	0	2.294	0	0	0		SGOL1
Domain	IPR011516	Shugoshin_N	Domain_IPR011516_Shugoshin_N	0	2.294	0	0	0		SGOL1
Domain	IPR011941	DNA_recomb/repair_Rad51	Domain_IPR011941_DNA_recomb/repair_Rad51	0	2.294	0	0	0		RAD51
Domain	IPR012224	Pept_S1A_FX	Domain_IPR012224_Pept_S1A_FX	0	0	3.84112	0	0			F10,PROZ
Domain	IPR012348	Ribncl_red-rel	Domain_IPR012348_Ribncl_red-rel	0	1.99407	0	0	0		RRM2
Domain	IPR012542	DTHCT	Domain_IPR012542_DTHCT	0	1.99407	0	0	0		TOP2A
Domain	IPR012568	K167R	Domain_IPR012568_K167R	0	2.294	0	0	0		MKI67
Domain	IPR013106	Ig_V-set	Domain_IPR013106_Ig_V-set	0	2.63981	3.18655	0	0		CD300C,CD83,CD86,HAVCR2,SLAMF9	CD300LF,PIGR,SIGLEC1,SLAMF7,TREM2
Domain	IPR013128	Peptidase_C1A	Domain_IPR013128_Peptidase_C1A	0	0	2.95765	0	0			CTSK,CTSS
Domain	IPR013151	Immunoglobulin	Domain_IPR013151_Immunoglobulin	0	0	3.2084	0	0			FCGR2A,FCGR2B,IL1R2,PIGR,SIGLEC1
Domain	IPR013162	CD80_C2-set	Domain_IPR013162_CD80_C2-set	0	0	1.9866	0	0			CD200R1L,SIGLEC1
Domain	IPR013201	Prot_inhib_I29	Domain_IPR013201_Prot_inhib_I29	0	0	3.52106	0	0			CTSK,CTSS
Domain	IPR013255	Ndc80_Spc25	Domain_IPR013255_Ndc80_Spc25	0	2.294	0	0	0		SPC25
Domain	IPR013282	Apop_reg_Bcl2Rel	Domain_IPR013282_Apop_reg_Bcl2Rel	0	0	2.41559	0	0			BCL2A1
Domain	IPR013506	Topo_IIA_bsu_dom2	Domain_IPR013506_Topo_IIA_bsu_dom2	0	1.99407	0	0	0		TOP2A
Domain	IPR013757	Topo_IIA_A_a	Domain_IPR013757_Topo_IIA_A_a	0	1.99407	0	0	0		TOP2A
Domain	IPR013758	Topo_IIA_A/C_ab	Domain_IPR013758_Topo_IIA_A/C_ab	0	1.99407	0	0	0		TOP2A
Domain	IPR013759	Topo_IIA_B/N_ab	Domain_IPR013759_Topo_IIA_B/N_ab	0	1.99407	0	0	0		TOP2A
Domain	IPR013760	Topo_IIA_cen	Domain_IPR013760_Topo_IIA_cen	0	1.99407	0	0	0		TOP2A
Domain	IPR013763	Cyclin-related	Domain_IPR013763_Cyclin-related	0	4.22161	0	0	0		CCNA2,CCNB2,CCNE1,CCNF
Domain	IPR013783	Ig-like_fold	Domain_IPR013783_Ig-like_fold	0	2.59818	4.25275	0	0		CD300C,CD83,CD84,CD86,CSF2RB,HAVCR2,LAIR1,LILRB3,PDCD1LG2,SLAMF9	CD200R1L,CD300LF,CSF2RB,FCGR2A,FCGR2B,IL12B,IL1R2,PIGR,SIGLEC1,SLAMF7,TREM2
Domain	IPR014400	Cyclin_A_B_D_E	Domain_IPR014400_Cyclin_A_B_D_E	0	4.69255	0	0	0		CCNA2,CCNB2,CCNE1
Domain	IPR015128	Aurora-A-bd	Domain_IPR015128_Aurora-A-bd	0	2.294	0	0	0		TPX2
Domain	IPR015408	Znf_Mcm10/DnaG	Domain_IPR015408_Znf_Mcm10/DnaG	0	2.294	0	0	0		MCM10
Domain	IPR015411	Mcm10	Domain_IPR015411_Mcm10	0	2.294	0	0	0		MCM10
Domain	IPR015453	CycA	Domain_IPR015453_CycA	0	1.99407	0	0	0		CCNA2
Domain	IPR015454	CycB	Domain_IPR015454_CycB	0	1.99407	0	0	0		CCNB2
Domain	IPR015528	IL_12_beta	Domain_IPR015528_IL_12_beta	0	0	2.41559	0	0			IL12B
Domain	IPR015582	Ubiquitin-conj_enz_E2_H10	Domain_IPR015582_Ubiquitin-conj_enz_E2_H10	0	2.294	0	0	0		UBE2C
Domain	IPR015615	TGF-beta-rel	Domain_IPR015615_TGF-beta-rel	0	0	2.20161	0	0			GDF3,INHBA
Domain	IPR015631	Signal_lymphocyte_activ_molc	Domain_IPR015631_Signal_lymphocyte_activ_molc	0	3.04683	0	0	0		CD84,SLAMF9
Domain	IPR015644	Peptidase_C1A_cathepsin-K	Domain_IPR015644_Peptidase_C1A_cathepsin-K	0	0	2.41559	0	0			CTSK
Domain	IPR015651	T-cell_co-stimulatory_Ag_CD86	Domain_IPR015651_T-cell_co-stimulatory_Ag_CD86	0	2.294	0	0	0		CD86
Domain	IPR015765	Toll-like_rcpt7_LRR-contain	Domain_IPR015765_Toll-like_rcpt7_LRR-contain	0	2.294	0	0	0		TLR7
Domain	IPR015924	CD84_immune_rcpt	Domain_IPR015924_CD84_immune_rcpt	0	2.294	0	0	0		CD84
Domain	IPR016186	C-type_lectin-like	Domain_IPR016186_C-type_lectin-like	0	0	2.23506	0	0			CLEC4D,CLEC6A,CLEC7A
Domain	IPR016187	C-type_lectin_fold	Domain_IPR016187_C-type_lectin_fold	0	0	2.13806	0	0			CLEC4D,CLEC6A,CLEC7A
Domain	IPR016337	Monocyte_diff_Ag_CD14	Domain_IPR016337_Monocyte_diff_Ag_CD14	0	2.294	0	0	0		CD14
Domain	IPR017100	Insulin-like_pep_6	Domain_IPR017100_Insulin-like_pep_6	0	2.294	0	0	0		INSL6
Domain	IPR017305	Leupaxin	Domain_IPR017305_Leupaxin	0	1.99407	0	0	0		LPXN
Domain	IPR017448	Srcr_rcpt-rel	Domain_IPR017448_Srcr_rcpt-rel	0	0	2.42065	0	0			LGALS3BP,MSR1
Domain	IPR017855	SMAD_dom-like	Domain_IPR017855_SMAD_dom-like	1.77238	0	0	0	0	IRF7
Domain	IPR017857	Coagulation_fac_subgr_Gla_dom	Domain_IPR017857_Coagulation_fac_subgr_Gla_dom	0	0	3.02912	0	0			F10,PROZ
Domain	IPR017948	TGFb_CS	Domain_IPR017948_TGFb_CS	0	0	2.20161	0	0			GDF3,INHBA
Domain	IPR018048	Small_chemokine_CXC_CS	Domain_IPR018048_Small_chemokine_CXC_CS	10	0	0	0	0	CXCL10,CXCL2,CXCL6,CXCL9
Domain	IPR018134	LAMP_CS	Domain_IPR018134_LAMP_CS	0	0	1.94011	0	0			CD68
Domain	IPR018396	Mtp_transporter_mml	Domain_IPR018396_Mtp_transporter_mml	0	1.99407	0	0	0		LAPTM5
Domain	IPR018397	Lysosomal-assoc_TM_prot5	Domain_IPR018397_Lysosomal-assoc_TM_prot5	0	2.294	0	0	0		LAPTM5
Domain	IPR018443	Carbonic_anhydrase_CA13	Domain_IPR018443_Carbonic_anhydrase_CA13	0	0	2.41559	0	0			CA13
Domain	IPR018522	TopoIIA_CS	Domain_IPR018522_TopoIIA_CS	0	1.99407	0	0	0		TOP2A
Domain	IPR018605	Sororin	Domain_IPR018605_Sororin	0	2.294	0	0	0		CDCA5
Domain	IPR018851	Borealin-like_N	Domain_IPR018851_Borealin-like_N	0	2.294	0	0	0		CDCA8
Domain	IPR018867	Cdc_assoc-8	Domain_IPR018867_Cdc_assoc-8	0	2.294	0	0	0		CDCA8
Domain	IPR018952	2-5-oligoAdlate_synth_1_dom2/C	Domain_IPR018952_2-5-oligoAdlate_synth_1_dom2/C	2.37183	0	0	0	0	OAS1
Domain	IPR019471	Interferon_reg_factor-3	Domain_IPR019471_Interferon_reg_factor-3	2.12944	0	0	0	0	IRF7
Domain	IPR019482	Interleukin-12_bsu_cen-dom	Domain_IPR019482_Interleukin-12_bsu_cen-dom	0	0	2.41559	0	0			IL12B
Domain	IPR019522	PI3K_1B_gamma_p101_su	Domain_IPR019522_PI3K_1B_gamma_p101_su	0	0	0	0	4.09045					PIK3R5,PIK3R6
Domain	IPR019550	NADH_Ub_cplx-1_asub_su-4	Domain_IPR019550_NADH_Ub_cplx-1_asub_su-4	2.49655	0	0	0	0	C15orf48
Domain	IPR019817	Interferon_reg_fac_CS	Domain_IPR019817_Interferon_reg_fac_CS	2.02073	0	0	0	0	IRF7
Domain	IPR019821	Kinesin_motor_CS	Domain_IPR019821_Kinesin_motor_CS	0	4.35037	0	0	0		CENPE,KIF20A,KIF22,KIF23
Domain	IPR019956	Ubiquitin_subgroup	Domain_IPR019956_Ubiquitin_subgroup	1.93402	0	0	0	0	ISG15
Domain	IPR020392	Pancreatic_hormone-like_CS	Domain_IPR020392_Pancreatic_hormone-like_CS	0	0	1.94011	0	0			NPY
Domain	IPR020413	TNFR_9	Domain_IPR020413_TNFR_9	0	0	2.41559	0	0			TNFRSF9
Domain	IPR020633	Thymidine_kinase_CS	Domain_IPR020633_Thymidine_kinase_CS	0	2.294	0	0	0		TK1
Domain	IPR020950	Mab-21-related	Domain_IPR020950_Mab-21-related	0	0	1.7199	0	0			MAB21L3
Domain	IPR020993	Centromere_CenpK	Domain_IPR020993_Centromere_CenpK	0	2.294	0	0	0		CENPK
Domain	IPR021663	TCR_zetazeta	Domain_IPR021663_TCR_zetazeta	0	1.99407	0	0	0		FCER1G
Domain	IPR021991	DUF3590	Domain_IPR021991_DUF3590	0	1.99407	0	0	0		UHRF1
Domain	IPR022021	TPX2_importin	Domain_IPR022021_TPX2_importin	0	2.294	0	0	0		TPX2
Domain	IPR022341	IGF-I	Domain_IPR022341_IGF-I	0	0	2.41559	0	0			IGF1
Domain	IPR022347	GPCR_153/162	Domain_IPR022347_GPCR_153/162	0	1.99407	0	0	0		GPR162
Domain	IPR022348	GPCR_162	Domain_IPR022348_GPCR_162	0	2.294	0	0	0		GPR162
Domain	IPR022350	Insulin-like_growth_factor	Domain_IPR022350_Insulin-like_growth_factor	0	0	2.11538	0	0			IGF1
Pathway	M17370	Role of Ran in mitotic spindle regulation	Pathway_M17370_Role of Ran in mitotic spindle regulation	0	2.82891	0	0	0		AURKA,TPX2
Pathway	M17406	Cytokine Network	Pathway_M17406_Cytokine Network	0	0	2.40869	0	0			IL12B,TNF
Pathway	M19043	Adrenergic Pathway	Pathway_M19043_Adrenergic Pathway	2.84053	0	0	0	0	CCL13,CFB
Pathway	M2349	Pertussis toxin-insensitive CCR5 Signaling in Macrophage	Pathway_M2349_Pertussis toxin-insensitive CCR5 Signaling in Macrophage	3.44789	0	0	0	0	CCL2,CCL4
Pathway	M3686	Expression of cyclins regulates progression through the cell cycle by activating cyclin-dependent kinases.	Pathway_M3686_Expression of cyclins regulates progression through the cell cycle by activating cyclin-dependent kinases.	0	2.59496	0	0	0		CCNA2,CCNE1
Pathway	M4319	IL12 and Stat4 Dependent Signaling Pathway in Th1 Development	Pathway_M4319_IL12 and Stat4 Dependent Signaling Pathway in Th1 Development	0	0	2.33026	0	0			CCR5,IL12B
Pathway	M6231	NO2-dependent IL 12 Pathway in NK cells	Pathway_M6231_NO2-dependent IL 12 Pathway in NK cells	0	0	2.59242	0	0			CCR5,IL12B
Pathway	M7146	Classical Complement Pathway	Pathway_M7146_Classical Complement Pathway	0	0	4.5288	0	0			C1QA,C1QB,C1QC
Pathway	M85	Regulation of BAD phosphorylation	Pathway_M85_Regulation of BAD phosphorylation	0	0	2.2252	0	0			CSF2RB,IGF1
Pathway	M917	Complement Pathway	Pathway_M917_Complement Pathway	0	0	4.11041	0	0			C1QA,C1QB,C1QC
Pathway	M9177	Dendritic cells in regulating TH1 and TH2 Development	Pathway_M9177_Dendritic cells in regulating TH1 and TH2 Development	0	3.56101	0	0	0		CSF2,ITGAX,TLR7
Pathway	P00031	Inflammation mediated by chemokine and cytokine signaling pathway	Pathway_P00031_Inflammation mediated by chemokine and cytokine signaling pathway	5.05335	0	0	0	0	CCL13,CCL2,CCL4,CCL7,CXCL10
Pathway	P00054	Toll receptor signaling pathway	Pathway_P00054_Toll receptor signaling pathway	0	2.50707	0	0	0		CD14,NFKBIE,TLR7
Domain	PD001267	Pancreatic_hormone-like	Domain_PD001267_Pancreatic_hormone-like	0	0	1.94011	0	0			NPY
Domain	PD007349	GM_colony-stim-fac	Domain_PD007349_GM_colony-stim-fac	0	2.294	0	0	0		CSF2
Domain	PD037847	EVI_S2A	Domain_PD037847_EVI_S2A	0	2.294	0	0	0		EVI2A
Domain	PF00019	TGF_beta	Domain_PF00019_TGF_beta	0	0	3.41712	0	0			GDF15,GDF3,INHBA
Domain	PF00047	ig	Domain_PF00047_ig	0	0	3.2084	0	0			FCGR2A,FCGR2B,IL1R2,PIGR,SIGLEC1
Domain	PF00048	IL8	Domain_PF00048_IL8	10	0	0	0	0	CCL13,CCL2,CCL7,CXCL10,CXCL2,CXCL6,CXCL9
Domain	PF00059	Lectin_C	Domain_PF00059_Lectin_C	0	0	2.47492	0	0			CLEC4D,CLEC6A,CLEC7A
Domain	PF00112	Peptidase_C1	Domain_PF00112_Peptidase_C1	0	0	2.95765	0	0			CTSK,CTSS
Domain	PF00134	Cyclin_N	Domain_PF00134_Cyclin_N	0	4.64349	0	0	0		CCNA2,CCNB2,CCNE1,CCNF
Domain	PF00159	Hormone_3	Domain_PF00159_Hormone_3	0	0	1.94011	0	0			NPY
Domain	PF00169	PH	Domain_PF00169_PH	0	0	0	0	4.52938					APBB1IP,ARHGAP9,BTK,CYTH4,DOCK10,DOK2,DOK3,FGD2,PLEK,SH3BP2
Domain	PF00204	DNA_gyraseB	Domain_PF00204_DNA_gyraseB	0	1.99407	0	0	0		TOP2A
Domain	PF00225	Kinesin	Domain_PF00225_Kinesin	0	4.22161	0	0	0		CENPE,KIF20A,KIF22,KIF23
Domain	PF00265	TK	Domain_PF00265_TK	0	2.294	0	0	0		TK1
Domain	PF00268	Ribonuc_red_sm	Domain_PF00268_Ribonuc_red_sm	0	1.99407	0	0	0		RRM2
Domain	PF00277	SAA	Domain_PF00277_SAA	2.37183	0	0	0	0	SAA1
Domain	PF00307	CH	Domain_PF00307_CH	0	2.26545	0	0	0		ASPM,GAS2L3,VAV1
Domain	PF00386	C1q	Domain_PF00386_C1q	0	0	3.60611	0	0			C1QA,C1QB,C1QC
Domain	PF00521	DNA_topoisoIV	Domain_PF00521_DNA_topoisoIV	0	1.99407	0	0	0		TOP2A
Domain	PF00530	SRCR	Domain_PF00530_SRCR	0	0	2.57852	0	0			LGALS3BP,MSR1
Domain	PF00594	Gla	Domain_PF00594_Gla	0	0	2.89178	0	0			F10,PROZ
Domain	PF00605	IRF	Domain_PF00605_IRF	2.02073	0	0	0	0	IRF7
Domain	PF00657	Lipase_GDSL	Domain_PF00657_Lipase_GDSL	0	0	1.7199	0	0			AOAH
Domain	PF00688	TGFb_propeptide	Domain_PF00688_TGFb_propeptide	0	0	2.28836	0	0			GDF3,INHBA
Domain	PF00854	PTR2	Domain_PF00854_PTR2	0	0	1.7199	0	0			SLC15A3
Domain	PF01109	GM_CSF	Domain_PF01109_GM_CSF	0	2.294	0	0	0		CSF2
Domain	PF01299	Lamp	Domain_PF01299_Lamp	0	0	1.7199	0	0			CD68
Domain	PF01391	Collagen	Domain_PF01391_Collagen	0	0	3.49796	0	0			C1QA,C1QB,C1QC,MSR1
Domain	PF01909	NTP_transf_2	Domain_PF01909_NTP_transf_2	1.93402	0	0	0	0	OAS1
Domain	PF02182	YDG_SRA	Domain_PF02182_YDG_SRA	0	1.99407	0	0	0		UHRF1
Domain	PF02274	Amidinotransf	Domain_PF02274_Amidinotransf	0	0	1.94011	0	0			GATM
Domain	PF02984	Cyclin_C	Domain_PF02984_Cyclin_C	0	10	0	0	0		CCNA2,CCNB2,CCNE1,CCNF
Domain	PF03281	Mab-21	Domain_PF03281_Mab-21	0	0	1.7199	0	0			MAB21L3
Domain	PF03489	SapB_2	Domain_PF03489_SapB_2	0	0	1.7199	0	0			AOAH
Domain	PF03523	Macscav_rec	Domain_PF03523_Macscav_rec	0	0	2.41559	0	0			MSR1
Domain	PF04103	CD20	Domain_PF04103_CD20	1.63538	0	4.10216	0	0	MS4A6A		MS4A14,MS4A4A,MS4A7
Domain	PF04116	FA_hydroxylase	Domain_PF04116_FA_hydroxylase	2.19617	0	0	0	0	CH25H
Domain	PF04729	ASF1_hist_chap	Domain_PF04729_ASF1_hist_chap	0	1.99407	0	0	0		ASF1B
Domain	PF05399	EVI2A	Domain_PF05399_EVI2A	0	2.294	0	0	0		EVI2A
Domain	PF05837	CENP-H	Domain_PF05837_CENP-H	0	2.294	0	0	0		CENPH
Domain	PF06140	Ifi-6-16	Domain_PF06140_Ifi-6-16	0	0	1.81599	0	0			IFI27L2
Domain	PF06886	TPX2	Domain_PF06886_TPX2	0	2.294	0	0	0		TPX2
Domain	PF07160	DUF1395	Domain_PF07160_DUF1395	0	2.294	0	0	0		SKA1
Domain	PF07557	Shugoshin_C	Domain_PF07557_Shugoshin_C	0	2.294	0	0	0		SGOL1
Domain	PF07558	Shugoshin_N	Domain_PF07558_Shugoshin_N	0	2.294	0	0	0		SGOL1
Domain	PF07686	V-set	Domain_PF07686_V-set	0	2.63981	3.18655	0	0		CD300C,CD83,CD86,HAVCR2,SLAMF9	CD300LF,PIGR,SIGLEC1,SLAMF7,TREM2
Domain	PF08065	K167R	Domain_PF08065_K167R	0	2.294	0	0	0		MKI67
Domain	PF08070	DTHCT	Domain_PF08070_DTHCT	0	1.99407	0	0	0		TOP2A
Domain	PF08205	C2-set_2	Domain_PF08205_C2-set_2	0	0	1.9866	0	0			CD200R1L,SIGLEC1
Domain	PF08234	Spindle_Spc25	Domain_PF08234_Spindle_Spc25	0	2.294	0	0	0		SPC25
Domain	PF08246	Inhibitor_I29	Domain_PF08246_Inhibitor_I29	0	0	3.52106	0	0			CTSK,CTSS
Domain	PF09041	Aurora-A_bind	Domain_PF09041_Aurora-A_bind	0	2.294	0	0	0		TPX2
Domain	PF09329	zf-primase	Domain_PF09329_zf-primase	0	2.294	0	0	0		MCM10
Domain	PF09332	Mcm10	Domain_PF09332_Mcm10	0	2.294	0	0	0		MCM10
Domain	PF09666	Sororin	Domain_PF09666_Sororin	0	2.294	0	0	0		CDCA5
Domain	PF10401	IRF-3	Domain_PF10401_IRF-3	2.12944	0	0	0	0	IRF7
Domain	PF10420	IL12p40_C	Domain_PF10420_IL12p40_C	0	0	2.41559	0	0			IL12B
Domain	PF10421	OAS1_C	Domain_PF10421_OAS1_C	2.37183	0	0	0	0	OAS1
Domain	PF10444	DUF2455	Domain_PF10444_DUF2455	0	2.294	0	0	0		CDCA8
Domain	PF10486	PI3K_1B_p101	Domain_PF10486_PI3K_1B_p101	0	0	0	0	4.09045					PIK3R5,PIK3R6
Domain	PF10512	Borealin	Domain_PF10512_Borealin	0	2.294	0	0	0		CDCA8
Domain	PF10526	NADH_ub_rd_NUML	Domain_PF10526_NADH_ub_rd_NUML	2.49655	0	0	0	0	C15orf48
Domain	PF11628	TCR_zetazeta	Domain_PF11628_TCR_zetazeta	0	1.99407	0	0	0		FCER1G
Domain	PF11802	CENP-K	Domain_PF11802_CENP-K	0	2.294	0	0	0		CENPK
Domain	PF12148	DUF3590	Domain_PF12148_DUF3590	0	1.99407	0	0	0		UHRF1
Domain	PF12214	TPX2_importin	Domain_PF12214_TPX2_importin	0	2.294	0	0	0		TPX2
Domain	PS00011	GLA_1	Domain_PS00011_GLA_1	0	0	2.89178	0	0			F10,PROZ
Domain	PS00139	THIOL_PROTEASE_CYS	Domain_PS00139_THIOL_PROTEASE_CYS	0	0	2.35183	0	0			CTSK,CTSS
Domain	PS00177	TOPOISOMERASE_II	Domain_PS00177_TOPOISOMERASE_II	0	1.99407	0	0	0		TOP2A
Domain	PS00250	TGF_BETA_1	Domain_PS00250_TGF_BETA_1	0	0	3.41712	0	0			GDF15,GDF3,INHBA
Domain	PS00265	PANCREATIC_HORMONE_1	Domain_PS00265_PANCREATIC_HORMONE_1	0	0	1.94011	0	0			NPY
Domain	PS00292	CYCLINS	Domain_PS00292_CYCLINS	0	4.9358	0	0	0		CCNA2,CCNB2,CCNE1,CCNF
Domain	PS00311	LAMP_2	Domain_PS00311_LAMP_2	0	0	1.94011	0	0			CD68
Domain	PS00368	RIBORED_SMALL	Domain_PS00368_RIBORED_SMALL	0	1.99407	0	0	0		RRM2
Domain	PS00411	KINESIN_MOTOR_DOMAIN1	Domain_PS00411_KINESIN_MOTOR_DOMAIN1	0	4.22161	0	0	0		CENPE,KIF20A,KIF22,KIF23
Domain	PS00420	SRCR_1	Domain_PS00420_SRCR_1	0	0	2.38552	0	0			LGALS3BP,MSR1
Domain	PS00471	SMALL_CYTOKINES_CXC	Domain_PS00471_SMALL_CYTOKINES_CXC	10	0	0	0	0	CXCL10,CXCL2,CXCL6,CXCL9
Domain	PS00472	SMALL_CYTOKINES_CC	Domain_PS00472_SMALL_CYTOKINES_CC	5.58726	0	0	0	0	CCL13,CCL2,CCL7
Domain	PS00601	IRF_1	Domain_PS00601_IRF_1	2.02073	0	0	0	0	IRF7
Domain	PS00603	TK_CELLULAR_TYPE	Domain_PS00603_TK_CELLULAR_TYPE	0	2.294	0	0	0		TK1
Domain	PS00615	C_TYPE_LECTIN_1	Domain_PS00615_C_TYPE_LECTIN_1	0	0	2.45929	0	0			CLEC4D,CLEC6A,CLEC7A
Domain	PS00639	THIOL_PROTEASE_HIS	Domain_PS00639_THIOL_PROTEASE_HIS	0	0	2.31947	0	0			CTSK,CTSS
Domain	PS00640	THIOL_PROTEASE_ASN	Domain_PS00640_THIOL_PROTEASE_ASN	0	0	2.31947	0	0			CTSK,CTSS
Domain	PS00702	GM_CSF	Domain_PS00702_GM_CSF	0	2.294	0	0	0		CSF2
Domain	PS00832	25A_SYNTH_1	Domain_PS00832_25A_SYNTH_1	2.37183	0	0	0	0	OAS1
Domain	PS00833	25A_SYNTH_2	Domain_PS00833_25A_SYNTH_2	2.37183	0	0	0	0	OAS1
Domain	PS00992	SAA	Domain_PS00992_SAA	2.37183	0	0	0	0	SAA1
Domain	PS01022	PTR2_1	Domain_PS01022_PTR2_1	0	0	1.94011	0	0			SLC15A3
Domain	PS01023	PTR2_2	Domain_PS01023_PTR2_2	0	0	1.81599	0	0			SLC15A3
Domain	PS01098	LIPASE_GDSL_SER	Domain_PS01098_LIPASE_GDSL_SER	0	0	1.7199	0	0			AOAH
Domain	PS01354	HEMATOPO_REC_L_F3	Domain_PS01354_HEMATOPO_REC_L_F3	0	0	1.7199	0	0			IL12B
Domain	PS50003	PH_DOMAIN	Domain_PS50003_PH_DOMAIN	0	0	0	0	3.70432					APBB1IP,ARHGAP9,BTK,CYTH4,DOCK10,DOK2,DOK3,FGD2,PLEK,SH3BP2
Domain	PS50021	CH	Domain_PS50021_CH	0	2.23137	0	0	0		ASPM,GAS2L3,VAV1
Domain	PS50041	C_TYPE_LECTIN_2	Domain_PS50041_C_TYPE_LECTIN_2	0	0	2.41366	0	0			CLEC4D,CLEC6A,CLEC7A
Domain	PS50067	KINESIN_MOTOR_DOMAIN2	Domain_PS50067_KINESIN_MOTOR_DOMAIN2	0	4.22161	0	0	0		CENPE,KIF20A,KIF22,KIF23
Domain	PS50152	25A_SYNTH_3	Domain_PS50152_25A_SYNTH_3	2.37183	0	0	0	0	OAS1
Domain	PS50163	RECA_3	Domain_PS50163_RECA_3	0	1.99407	0	0	0		RAD51
Domain	PS50276	PANCREATIC_HORMONE_2	Domain_PS50276_PANCREATIC_HORMONE_2	0	0	1.94011	0	0			NPY
Domain	PS50287	SRCR_2	Domain_PS50287_SRCR_2	0	0	2.38552	0	0			LGALS3BP,MSR1
Domain	PS50835	IG_LIKE	Domain_PS50835_IG_LIKE	0	3.11006	4.83657	0	0		CD300C,CD83,CD84,CD86,HAVCR2,LAIR1,LILRB3,PDCD1LG2,SLAMF9	CD200R1L,CD300LF,FCGR2A,FCGR2B,IL12B,IL1R2,PIGR,SIGLEC1,SLAMF7,TREM2
Domain	PS50871	C1Q	Domain_PS50871_C1Q	0	0	3.60611	0	0			C1QA,C1QB,C1QC
Domain	PS50998	GLA_2	Domain_PS50998_GLA_2	0	0	2.89178	0	0			F10,PROZ
Domain	PS51015	YDG	Domain_PS51015_YDG	0	1.99407	0	0	0		UHRF1
Domain	PS51362	TGF_BETA_2	Domain_PS51362_TGF_BETA_2	0	0	3.45265	0	0			GDF15,GDF3,INHBA
Domain	PS51407	LAMP_3	Domain_PS51407_LAMP_3	0	0	1.81599	0	0			CD68
Domain	PS51507	IRF_2	Domain_PS51507_IRF_2	2.02073	0	0	0	0	IRF7
Pathway	PW:0000088	G1/S transition	Pathway_PW:0000088_G1/S transition	0	3.99347	0	0	0		CCNE1,CDK1
Pathway	PW:0000095	G1/S DNA damage checkpoint	Pathway_PW:0000095_G1/S DNA damage checkpoint	0	2.23102	0	0	0		CCNE1
Pathway	PW:0000198	p38 MAPK signaling	Pathway_PW:0000198_p38 MAPK signaling	0	0	2.36853	0	0			IGF1,TNF
Pathway	PW:0000234	innate immune response	Pathway_PW:0000234_innate immune response	0	2.74341	0	0	0		CD14,TLR7
Pathway	PW:0000244	Angiotensin II signaling	Pathway_PW:0000244_Angiotensin II signaling	1.80282	0	0	0	0	CCL2
Pathway	PW:0000448	neuropeptide Y metabolic	Pathway_PW:0000448_neuropeptide Y metabolic	0	0	2.34912	0	0			NPY
Pathway	PW:0000510	altered insulin-like growth factor signaling	Pathway_PW:0000510_altered insulin-like growth factor signaling	0	0	2.34912	0	0			IGF1
Transcription Factor Binding Site	RACCACAR_V$AML_Q6	RACCACAR_V$AML_Q6	TFBS_RACCACAR_V$AML_Q6_RACCACAR_V$AML_Q6	2.75911	0	0	0	0	CCL2,CCL4,RGS1
Domain	SM00033	CH	Domain_SM00033_CH	0	2.35557	0	0	0		ASPM,GAS2L3,VAV1
Domain	SM00034	CLECT	Domain_SM00034_CLECT	0	0	2.42866	0	0			CLEC4D,CLEC6A,CLEC7A
Domain	SM00040	CSF2	Domain_SM00040_CSF2	0	2.294	0	0	0		CSF2
Domain	SM00069	GLA	Domain_SM00069_GLA	0	0	2.89178	0	0			F10,PROZ
Domain	SM00110	C1Q	Domain_SM00110_C1Q	0	0	3.82951	0	0			C1QA,C1QB,C1QC
Domain	SM00129	KISc	Domain_SM00129_KISc	0	4.22161	0	0	0		CENPE,KIF20A,KIF22,KIF23
Domain	SM00197	SAA	Domain_SM00197_SAA	2.37183	0	0	0	0	SAA1
Domain	SM00199	SCY	Domain_SM00199_SCY	10	0	0	0	0	CCL13,CCL2,CCL7,CXCL10,CXCL2,CXCL6,CXCL9
Domain	SM00202	SR	Domain_SM00202_SR	0	0	2.4958	0	0			LGALS3BP,MSR1
Domain	SM00204	TGFB	Domain_SM00204_TGFB	0	0	3.41712	0	0			GDF15,GDF3,INHBA
Domain	SM00233	PH	Domain_SM00233_PH	0	0	0	0	3.71713					APBB1IP,ARHGAP9,BTK,CYTH4,DOCK10,DOK2,DOK3,FGD2,PLEK,SH3BP2
Domain	SM00278	HhH1	Domain_SM00278_HhH1	0	3.27804	0	0	0		KIF22,RAD51
Domain	SM00309	PAH	Domain_SM00309_PAH	0	0	1.94011	0	0			NPY
Domain	SM00348	IRF	Domain_SM00348_IRF	2.02073	0	0	0	0	IRF7
Domain	SM00385	CYCLIN	Domain_SM00385_CYCLIN	0	4.39569	0	0	0		CCNA2,CCNB2,CCNE1,CCNF
Domain	SM00409	IG	Domain_SM00409_IG	0	3.59234	4.46177	0	0		CD300C,CD83,CD84,HAVCR2,LAIR1,LILRB3,PDCD1LG2,SLAMF9	CD300LF,FCGR2A,FCGR2B,IL1R2,PIGR,SIGLEC1,SLAMF7,TREM2
Domain	SM00433	TOP2c	Domain_SM00433_TOP2c	0	1.99407	0	0	0		TOP2A
Domain	SM00434	TOP4c	Domain_SM00434_TOP4c	0	1.99407	0	0	0		TOP2A
Domain	SM00466	SRA	Domain_SM00466_SRA	0	1.99407	0	0	0		UHRF1
Domain	SM00645	Pept_C1	Domain_SM00645_Pept_C1	0	0	2.95765	0	0			CTSK,CTSS
Domain	SM00848	Inhibitor_I29	Domain_SM00848_Inhibitor_I29	0	0	3.52106	0	0			CTSK,CTSS
Pathway	SMP00362	Arginine: Glycine Amidinotransferase Deficiency (AGAT Deficiency)	Pathway_SMP00362_Arginine: Glycine Amidinotransferase Deficiency (AGAT Deficiency)	0	0	2.34912	0	0			GATM
Transcription Factor Binding Site	V$AML_Q6	V$AML_Q6	TFBS_V$AML_Q6_V$AML_Q6	0	0	0	0	3.74331					BATF,BATF3,CYR61,DOK2,KCNN4,NEK6,NR4A1,PTPN22,PTPN7
Transcription Factor Binding Site	V$GATA4_Q3	V$GATA4_Q3	TFBS_V$GATA4_Q3_V$GATA4_Q3	2.80882	0	0	0	0	CXCL6,FCGR1A,RGS1
Transcription Factor Binding Site	V$NFKAPPAB_01	V$NFKAPPAB_01	TFBS_V$NFKAPPAB_01_V$NFKAPPAB_01	4.03928	0	0	0	0	CXCL10,CXCL2,CXCL6,CXCL9
Transcription Factor Binding Site	V$NFKB_Q6	V$NFKB_Q6	TFBS_V$NFKB_Q6_V$NFKB_Q6	2.71727	0	0	0	0	CXCL10,CXCL2,CXCL9
Transcription Factor Binding Site	V$NFKB_Q6_01	V$NFKB_Q6_01	TFBS_V$NFKB_Q6_01_V$NFKB_Q6_01	0	0	0	0	4.12753					BATF,BCL3,DCLK1,LTA,MADCAM1,NFKB2,RELB,TNFRSF1B,TNIP1
The gene clustered in Figure 6 were analysed with ToppCluster. For each cluster, which are labeled by colors, the negative log 10 of the enrichment p value for each significant gene ontology is reported along with the associated differentially expressed genes. For example, green_logP for “cytokine activity” has a reported score of 10. This means that the association between the DE genes and the g…
